# Supplementary material for: Evolving understanding of cardiovascular, cerebrovascular and peripheral arterial disease in people living with HIV and role of novel biomarkers. A study of the Spanish CoRIS cohort, 2004-2015
Source: PLoS One. 2019 Apr 26;14(4):e0215507. doi: 10.1371/journal.pone.0215507 (PMC6485642; doi:10.1371/journal.pone.0215507)
Supplement: S2 File — (XLSX) [file pone.0215507.s002.xlsx]

## Sheet: S2 File. Dataset
	id	enos	death	sex	age	cat	c3	cd4	cvcat
1	1	0	0	Hombre	(30,40]	idu	c3	460	low
2	2	1	0	Mujer	(40,50]	sex	non-c3	650	low
3	3	0	0	Hombre	(30,40]	sex	c3	384	low
4	4	0	0	Mujer	(20,30]	sex	non-c3	295	low
5	5	0	0	Hombre	(30,40]	sex	non-c3	286	low
6	6	0	1	Hombre	(20,30]	idu	c3	30	high
7	7	0	0	Hombre	(20,30]	sex	non-c3	NA	low
8	8	0	0	Hombre	(30,40]	sex	non-c3	171	low
9	9	0	0	Hombre	(60,70]	sex	c3	189	high
10	10	0	0	Hombre	(30,40]	sex	non-c3	23	high
11	11	0	0	Mujer	(30,40]	oth	non-c3	40	low
12	12	0	0	Hombre	(20,30]	sex	non-c3	287	low
13	13	1	0	Hombre	(40,50]	idu	c3	NA	low
14	14	0	0	Hombre	(20,30]	sex	non-c3	358	low
15	15	0	0	Hombre	(20,30]	sex	non-c3	733	low
16	16	0	0	Hombre	(30,40]	sex	non-c3	644	low
17	17	0	0	Hombre	(50,60]	sex	non-c3	NA	low
18	18	0	0	Hombre	(40,50]	sex	non-c3	783	low
19	19	0	0	Hombre	(10,20]	sex	non-c3	482	high
20	20	0	0	Hombre	(20,30]	sex	non-c3	29	low
21	21	1	1	Hombre	(50,60]	idu	c3	468	high
22	22	0	0	Mujer	(20,30]	sex	non-c3	220	low
23	23	0	0	Mujer	(30,40]	sex	non-c3	317	low
24	24	0	0	Hombre	(30,40]	idu	non-c3	225	low
25	25	0	0	Hombre	(40,50]	sex	non-c3	150	low
26	26	0	0	Hombre	(30,40]	sex	non-c3	NA	low
27	27	0	0	Mujer	(20,30]	sex	c3	6	high
28	28	0	0	Hombre	(30,40]	sex	non-c3	120	low
29	29	0	0	Hombre	(20,30]	sex	non-c3	526	low
30	30	0	0	Hombre	(30,40]	idu	non-c3	468	low
31	31	1	0	Mujer	(40,50]	sex	non-c3	840	low
32	32	1	0	Hombre	(20,30]	idu	c3	168	high
33	33	0	0	Mujer	(20,30]	sex	non-c3	8	high
34	34	1	0	Mujer	(50,60]	sex	c3	360	high
35	35	0	0	Hombre	(30,40]	idu	non-c3	546	low
36	36	0	0	Hombre	(20,30]	sex	non-c3	240	low
37	37	0	0	Hombre	(20,30]	sex	c3	227	low
38	38	0	0	Hombre	(20,30]	sex	non-c3	477	low
39	39	0	0	Hombre	(40,50]	idu	c3	30	high
40	40	0	1	Hombre	(50,60]	idu	c3	108	high
41	41	0	0	Hombre	(20,30]	sex	non-c3	444	high
42	42	0	0	Mujer	(30,40]	sex	c3	42	low
43	43	0	0	Hombre	(70,80]	sex	c3	12	low
44	44	0	0	Hombre	(30,40]	sex	non-c3	151	low
45	45	0	0	Hombre	(40,50]	sex	c3	32	low
46	46	0	0	Hombre	(20,30]	sex	non-c3	345	high
47	47	0	0	Hombre	(30,40]	sex	non-c3	363	low
48	48	0	0	Hombre	(20,30]	oth	non-c3	624	high
49	49	0	0	Hombre	(30,40]	sex	non-c3	576	low
50	50	0	0	Hombre	(30,40]	sex	non-c3	304	high
51	51	0	0	Hombre	(40,50]	sex	c3	3	high
52	52	0	0	Hombre	(40,50]	sex	non-c3	203	low
53	53	0	0	Hombre	(30,40]	sex	non-c3	261	low
54	54	0	0	Hombre	(30,40]	sex	non-c3	462	low
55	55	0	0	Hombre	(30,40]	sex	non-c3	503	low
56	56	0	0	Hombre	(40,50]	sex	non-c3	269	high
57	57	0	0	Hombre	(40,50]	oth	c3	4	high
58	58	0	0	Hombre	(30,40]	sex	non-c3	270	low
59	59	1	0	Mujer	(30,40]	sex	non-c3	8	high
60	60	0	0	Hombre	(20,30]	sex	c3	12	low
61	61	0	0	Hombre	(40,50]	sex	non-c3	210	high
62	62	0	0	Hombre	(30,40]	sex	non-c3	39	high
63	63	0	0	Hombre	(20,30]	sex	non-c3	149	low
64	64	0	0	Hombre	(20,30]	sex	non-c3	416	low
65	65	0	0	Hombre	(30,40]	idu	non-c3	257	high
66	66	0	0	Hombre	(40,50]	sex	non-c3	48	high
67	67	0	0	Hombre	(40,50]	sex	c3	9	high
68	68	0	0	Hombre	(20,30]	sex	non-c3	336	low
69	69	0	0	Hombre	(30,40]	sex	non-c3	605	low
70	70	0	0	Hombre	(30,40]	sex	non-c3	286	low
71	71	0	0	Mujer	(20,30]	sex	non-c3	146	low
72	72	0	0	Mujer	(30,40]	sex	non-c3	6	high
73	73	0	0	Hombre	(10,20]	sex	non-c3	490	low
74	74	0	0	Hombre	(30,40]	sex	non-c3	484	low
75	75	0	0	Hombre	(20,30]	sex	non-c3	276	high
76	76	0	0	Hombre	(10,20]	sex	non-c3	607	low
77	77	0	0	Hombre	(30,40]	sex	non-c3	572	low
78	78	0	0	Hombre	(40,50]	sex	non-c3	308	low
79	79	0	0	Hombre	(40,50]	sex	non-c3	483	low
80	80	0	0	Mujer	(30,40]	idu	non-c3	517	low
81	81	1	0	Hombre	(30,40]	sex	non-c3	513	low
82	82	0	0	Mujer	(40,50]	sex	non-c3	450	low
83	83	0	0	Hombre	(20,30]	sex	non-c3	288	low
84	84	0	1	Hombre	(50,60]	sex	non-c3	12	high
85	85	0	0	Hombre	(40,50]	idu	c3	9	low
86	86	0	0	Hombre	(30,40]	sex	non-c3	470	low
87	87	0	0	Hombre	(20,30]	sex	non-c3	533	low
88	88	0	0	Hombre	(20,30]	sex	non-c3	440	low
89	89	0	0	Hombre	(20,30]	sex	non-c3	578	low
90	90	0	0	Hombre	(20,30]	sex	non-c3	308	low
91	91	0	0	Hombre	(40,50]	sex	non-c3	376	high
92	92	0	0	Hombre	(40,50]	sex	non-c3	988	low
93	93	1	0	Hombre	(30,40]	sex	non-c3	66	high
94	94	0	0	Mujer	(40,50]	sex	non-c3	91	high
95	95	0	0	Hombre	(10,20]	sex	non-c3	312	low
96	96	0	0	Mujer	(30,40]	idu	non-c3	458	low
97	97	1	0	Mujer	(30,40]	sex	non-c3	83	low
98	98	0	0	Hombre	(20,30]	sex	c3	15	low
99	99	1	0	Hombre	(30,40]	oth	non-c3	532	low
100	100	0	0	Hombre	(30,40]	oth	non-c3	494	low
101	101	0	0	Hombre	(20,30]	sex	non-c3	648	high
102	102	1	0	Hombre	(40,50]	oth	non-c3	110	low
103	103	0	0	Hombre	(20,30]	sex	non-c3	729	low
104	104	0	0	Mujer	(20,30]	sex	non-c3	696	low
105	105	0	0	Hombre	(20,30]	idu	c3	26	high
106	106	0	0	Hombre	(30,40]	sex	non-c3	555	low
107	107	0	0	Hombre	(40,50]	sex	non-c3	375	high
108	108	1	1	Hombre	(30,40]	idu	non-c3	480	low
109	109	0	0	Hombre	(40,50]	sex	non-c3	693	low
110	110	0	0	Hombre	(30,40]	oth	c3	72	high
111	111	0	0	Hombre	(30,40]	sex	non-c3	69	high
112	112	0	0	Hombre	(40,50]	idu	c3	15	low
113	113	0	0	Hombre	(20,30]	sex	non-c3	288	low
114	114	0	0	Hombre	(30,40]	idu	non-c3	330	low
115	115	1	0	Mujer	(60,70]	sex	non-c3	240	high
116	116	0	0	Hombre	(30,40]	sex	non-c3	271	low
117	117	0	0	Hombre	(40,50]	sex	non-c3	255	high
118	118	0	0	Hombre	(20,30]	sex	c3	20	high
119	119	1	1	Hombre	(40,50]	sex	non-c3	24	high
120	120	0	0	Hombre	(30,40]	sex	non-c3	315	low
121	121	0	0	Hombre	(30,40]	idu	non-c3	NA	low
122	122	0	0	Hombre	(20,30]	idu	c3	35	high
123	123	0	0	Hombre	(40,50]	sex	non-c3	594	low
124	124	0	0	Hombre	(40,50]	sex	non-c3	195	low
125	125	0	0	Hombre	(30,40]	sex	non-c3	255	low
126	126	0	0	Mujer	(20,30]	sex	non-c3	964	low
127	127	0	0	Hombre	(30,40]	sex	non-c3	98	high
128	128	0	0	Mujer	(30,40]	sex	c3	20	high
129	129	0	0	Hombre	(20,30]	sex	c3	12	high
130	130	1	0	Hombre	(40,50]	sex	non-c3	598	low
131	131	0	0	Mujer	(50,60]	sex	non-c3	972	low
132	132	0	0	Mujer	(20,30]	sex	non-c3	662	low
133	133	0	0	Mujer	(30,40]	sex	non-c3	570	low
134	134	0	0	Mujer	(30,40]	sex	c3	20	NA
135	135	0	0	Hombre	(70,80]	sex	c3	80	high
136	136	0	0	Hombre	(20,30]	sex	non-c3	984	low
137	137	0	0	Hombre	(30,40]	sex	c3	104	low
138	138	0	0	Hombre	(30,40]	sex	non-c3	847	low
139	139	0	0	Hombre	(30,40]	sex	non-c3	177	high
140	140	0	0	Hombre	(30,40]	sex	non-c3	518	low
141	141	1	0	Hombre	(30,40]	sex	non-c3	18	high
142	142	0	0	Hombre	(30,40]	sex	non-c3	576	low
143	143	0	0	Hombre	(20,30]	idu	non-c3	672	low
144	144	0	0	Mujer	(50,60]	sex	non-c3	420	low
145	145	0	0	Mujer	(20,30]	sex	non-c3	226	low
146	146	0	0	Mujer	(20,30]	sex	non-c3	449	low
147	147	0	0	Hombre	(20,30]	sex	non-c3	420	low
148	148	0	0	Hombre	(40,50]	sex	non-c3	407	low
149	149	0	0	Hombre	(20,30]	sex	non-c3	308	low
150	150	0	0	Hombre	(30,40]	sex	non-c3	1472	low
151	151	0	0	Hombre	(30,40]	oth	non-c3	237	high
152	152	0	0	Hombre	(40,50]	idu	c3	40	high
153	153	0	0	Hombre	(30,40]	sex	non-c3	598	low
154	154	1	0	Hombre	(30,40]	sex	non-c3	126	high
155	155	0	0	Hombre	(40,50]	sex	non-c3	367	low
156	156	0	0	Hombre	(30,40]	sex	non-c3	179	high
157	157	0	0	Hombre	(20,30]	sex	c3	159	high
158	158	0	0	Hombre	(30,40]	sex	non-c3	272	low
159	159	0	0	Hombre	(30,40]	sex	non-c3	570	low
160	160	0	0	Hombre	(10,20]	sex	non-c3	650	low
161	161	0	0	Hombre	(30,40]	sex	non-c3	228	low
162	162	0	0	Hombre	(30,40]	sex	non-c3	360	low
163	163	0	0	Hombre	(30,40]	sex	non-c3	189	high
164	164	0	0	Hombre	(30,40]	sex	non-c3	308	low
165	165	0	0	Hombre	(30,40]	sex	non-c3	87	high
166	166	0	0	Hombre	(20,30]	sex	non-c3	275	high
167	167	0	0	Hombre	(30,40]	sex	non-c3	126	high
168	168	0	0	Hombre	(10,20]	sex	non-c3	544	low
169	169	0	0	Hombre	(30,40]	oth	non-c3	330	high
170	170	1	1	Hombre	(60,70]	sex	c3	30	high
171	171	0	0	Mujer	(30,40]	sex	non-c3	518	low
172	172	0	0	Hombre	(20,30]	sex	non-c3	260	low
173	173	0	0	Hombre	(20,30]	sex	non-c3	1286	low
174	174	0	0	Hombre	(50,60]	sex	c3	32	high
175	175	0	0	Hombre	(30,40]	idu	non-c3	209	high
176	176	0	0	Hombre	(30,40]	sex	non-c3	1404	low
177	177	0	0	Hombre	(60,70]	sex	non-c3	199	high
178	178	0	0	Hombre	(30,40]	sex	c3	13	high
179	179	0	0	Hombre	(20,30]	sex	non-c3	480	high
180	180	1	0	Hombre	(40,50]	oth	non-c3	49	high
181	181	1	0	Hombre	(50,60]	sex	non-c3	780	low
182	182	0	0	Hombre	(10,20]	sex	c3	243	NA
183	183	0	0	Hombre	(30,40]	idu	non-c3	399	low
184	184	0	0	Hombre	(20,30]	sex	non-c3	244	low
185	185	0	0	Hombre	(40,50]	sex	non-c3	135	high
186	186	0	0	Mujer	(50,60]	sex	non-c3	708	low
187	187	1	0	Mujer	(40,50]	sex	non-c3	240	high
188	188	0	0	Hombre	(30,40]	sex	non-c3	805	low
189	189	0	0	Hombre	(40,50]	sex	non-c3	352	low
190	190	1	1	Hombre	(30,40]	idu	non-c3	90	low
191	191	0	0	Hombre	(30,40]	idu	c3	15	high
192	192	0	0	Hombre	(30,40]	sex	non-c3	427	low
193	193	0	0	Hombre	(40,50]	sex	non-c3	146	low
194	194	1	1	Hombre	(70,80]	sex	non-c3	15	high
195	195	0	0	Hombre	(30,40]	sex	non-c3	837	low
196	196	0	0	Hombre	(20,30]	sex	non-c3	518	low
197	197	0	0	Hombre	(20,30]	sex	non-c3	405	low
198	198	0	0	Mujer	(20,30]	sex	non-c3	82	high
199	199	0	0	Hombre	(40,50]	sex	non-c3	263	low
200	200	0	0	Hombre	(30,40]	sex	c3	15	high
201	201	0	0	Hombre	(30,40]	sex	c3	8	high
202	202	0	0	Hombre	(20,30]	sex	non-c3	205	low
203	203	0	0	Mujer	(50,60]	sex	non-c3	416	low
204	204	1	1	Hombre	(50,60]	sex	non-c3	304	high
205	205	0	0	Hombre	(30,40]	sex	non-c3	261	low
206	206	0	0	Hombre	(30,40]	sex	non-c3	662	low
207	207	0	0	Hombre	(20,30]	sex	non-c3	621	low
208	208	1	1	Hombre	(40,50]	sex	non-c3	319	low
209	209	0	0	Mujer	(30,40]	sex	c3	190	high
210	210	0	0	Hombre	(20,30]	sex	non-c3	834	low
211	211	0	0	Hombre	(50,60]	sex	c3	289	high
212	212	0	0	Hombre	(40,50]	sex	c3	4	high
213	213	1	0	Mujer	(40,50]	idu	non-c3	399	high
214	214	0	0	Hombre	(20,30]	sex	non-c3	754	low
215	215	0	0	Hombre	(20,30]	sex	non-c3	458	high
216	216	0	0	Hombre	(30,40]	sex	non-c3	1168	low
217	217	0	0	Hombre	(40,50]	sex	non-c3	202	low
218	218	0	0	Hombre	(20,30]	sex	non-c3	459	low
219	219	0	0	Mujer	(30,40]	sex	c3	121	low
220	220	0	0	Hombre	(30,40]	sex	non-c3	588	high
221	221	0	0	Hombre	(30,40]	idu	non-c3	6	low
222	222	0	0	Hombre	(30,40]	sex	c3	322	high
223	223	0	0	Hombre	(20,30]	sex	non-c3	425	low
224	224	0	0	Hombre	(50,60]	sex	non-c3	785	high
225	225	0	0	Hombre	(10,20]	sex	non-c3	711	low
226	226	0	0	Hombre	(20,30]	sex	non-c3	576	low
227	227	0	0	Mujer	(30,40]	sex	non-c3	249	low
228	228	0	0	Hombre	(40,50]	sex	non-c3	798	low
229	229	0	0	Hombre	(40,50]	idu	non-c3	NA	low
230	230	1	0	Hombre	(40,50]	sex	c3	71	high
231	231	0	0	Hombre	(30,40]	sex	non-c3	682	low
232	232	1	0	Hombre	(20,30]	sex	non-c3	347	low
233	233	0	0	Hombre	(40,50]	sex	non-c3	607	low
234	234	0	0	Hombre	(40,50]	sex	non-c3	360	low
235	235	0	0	Hombre	(40,50]	sex	non-c3	346	high
236	236	0	0	Hombre	(40,50]	idu	non-c3	77	low
237	237	0	0	Hombre	(30,40]	sex	non-c3	950	low
238	238	0	0	Hombre	(30,40]	sex	c3	179	low
239	239	1	0	Mujer	(40,50]	sex	c3	22	low
240	240	1	0	Hombre	(30,40]	sex	non-c3	391	low
241	241	0	0	Hombre	(20,30]	sex	non-c3	1287	low
242	242	0	0	Mujer	(40,50]	sex	non-c3	4	high
243	243	0	1	Hombre	(60,70]	sex	non-c3	288	low
244	244	0	0	Hombre	(30,40]	sex	non-c3	436	low
245	245	0	0	Hombre	(10,20]	sex	non-c3	583	low
246	246	0	0	Hombre	(30,40]	sex	non-c3	460	low
247	247	0	0	Hombre	(30,40]	sex	non-c3	2675	low
248	248	1	1	Hombre	(60,70]	sex	non-c3	72	low
249	249	0	0	Hombre	(20,30]	sex	non-c3	104	high
250	250	0	0	Hombre	(30,40]	sex	non-c3	274	low
251	251	0	0	Hombre	(20,30]	sex	c3	12	high
252	252	0	0	Hombre	(20,30]	sex	non-c3	442	low
253	253	1	0	Hombre	(20,30]	idu	non-c3	NA	low
254	254	0	0	Hombre	(30,40]	sex	non-c3	320	low
255	255	1	0	Hombre	(40,50]	sex	non-c3	546	low
256	256	0	0	Hombre	(30,40]	sex	non-c3	50	high
257	257	0	0	Hombre	(20,30]	sex	non-c3	612	low
258	258	0	0	Hombre	(60,70]	sex	non-c3	57	low
259	259	0	0	Hombre	(40,50]	sex	non-c3	199	low
260	260	0	0	Hombre	(30,40]	idu	non-c3	287	low
261	261	0	0	Mujer	(30,40]	sex	non-c3	12	high
262	262	0	0	Hombre	(30,40]	sex	non-c3	462	low
263	263	0	0	Hombre	(20,30]	sex	non-c3	374	high
264	264	0	0	Mujer	(30,40]	idu	non-c3	360	low
265	265	0	1	Hombre	(30,40]	sex	c3	43	high
266	266	0	0	Hombre	(30,40]	sex	non-c3	779	low
267	267	1	0	Hombre	(30,40]	idu	non-c3	NA	low
268	268	1	0	Hombre	(40,50]	idu	non-c3	127	high
269	269	0	0	Hombre	(20,30]	sex	non-c3	60	high
270	270	0	0	Hombre	(30,40]	sex	non-c3	260	low
271	271	0	0	Hombre	(30,40]	sex	non-c3	187	low
272	272	0	1	Hombre	(20,30]	sex	non-c3	308	high
273	273	0	0	Hombre	(20,30]	sex	non-c3	736	low
274	274	0	0	Hombre	(40,50]	sex	non-c3	NA	low
275	275	0	0	Hombre	(40,50]	sex	c3	28	high
276	276	0	0	Hombre	(40,50]	sex	non-c3	540	low
277	277	0	0	Hombre	(20,30]	sex	non-c3	749	low
278	278	0	0	Hombre	(30,40]	sex	non-c3	339	low
279	279	0	0	Hombre	(20,30]	sex	non-c3	56	high
280	280	0	0	Hombre	(20,30]	oth	c3	299	low
281	281	0	0	Hombre	(30,40]	sex	c3	129	low
282	282	0	0	Hombre	(20,30]	sex	non-c3	435	low
283	283	0	0	Mujer	(30,40]	sex	non-c3	165	high
284	284	1	0	Hombre	(30,40]	idu	c3	135	low
285	285	0	0	Hombre	(30,40]	sex	non-c3	482	low
286	286	0	0	Hombre	(30,40]	sex	non-c3	341	low
287	287	1	0	Hombre	(50,60]	sex	non-c3	169	high
288	288	0	0	Hombre	(30,40]	sex	non-c3	546	low
289	289	1	0	Hombre	(20,30]	sex	non-c3	297	high
290	290	0	0	Hombre	(40,50]	sex	c3	53	high
291	291	0	0	Hombre	(20,30]	sex	non-c3	360	low
292	292	0	0	Hombre	(20,30]	sex	non-c3	576	low
293	293	0	0	Hombre	(20,30]	sex	non-c3	289	high
294	294	0	0	Hombre	(50,60]	oth	c3	918	low
295	295	0	0	Hombre	(30,40]	sex	non-c3	253	high
296	296	0	0	Hombre	(30,40]	sex	non-c3	195	low
297	297	0	0	Hombre	(30,40]	idu	non-c3	42	high
298	298	0	0	Mujer	(30,40]	sex	c3	12	high
299	299	0	0	Hombre	(40,50]	oth	non-c3	459	low
300	300	1	0	Hombre	(30,40]	sex	non-c3	NA	low
301	301	0	0	Hombre	(20,30]	sex	non-c3	297	high
302	302	0	0	Hombre	(20,30]	sex	c3	56	high
303	303	0	0	Mujer	(30,40]	sex	non-c3	1440	low
304	304	0	0	Hombre	(40,50]	sex	non-c3	504	low
305	305	0	0	Hombre	(30,40]	sex	non-c3	133	high
306	306	0	0	Hombre	(20,30]	sex	non-c3	191	high
307	307	1	0	Hombre	(40,50]	idu	non-c3	15	high
308	308	0	0	Hombre	(20,30]	sex	non-c3	517	low
309	309	0	0	Hombre	(30,40]	sex	non-c3	242	low
310	310	0	0	Hombre	(30,40]	sex	non-c3	420	low
311	311	0	0	Hombre	(30,40]	sex	c3	112	high
312	312	0	0	Hombre	(30,40]	sex	non-c3	NA	low
313	313	0	0	Mujer	(20,30]	sex	non-c3	622	low
314	314	0	0	Hombre	(30,40]	sex	non-c3	190	low
315	315	0	0	Hombre	(20,30]	sex	non-c3	165	high
316	316	0	0	Mujer	(50,60]	sex	non-c3	589	low
317	317	0	0	Hombre	(30,40]	sex	non-c3	530	low
318	318	0	0	Hombre	(20,30]	sex	c3	10	high
319	319	0	1	Hombre	(50,60]	sex	non-c3	16	high
320	320	0	0	Hombre	(20,30]	sex	non-c3	171	low
321	321	0	0	Hombre	(40,50]	oth	non-c3	17	low
322	322	0	0	Hombre	(40,50]	sex	non-c3	519	low
323	323	0	0	Mujer	(30,40]	sex	c3	237	low
324	324	0	0	Hombre	(30,40]	sex	non-c3	308	low
325	325	0	0	Hombre	(40,50]	sex	non-c3	60	high
326	326	0	0	Hombre	(20,30]	sex	non-c3	320	low
327	327	0	0	Hombre	(20,30]	sex	non-c3	NA	high
328	328	1	0	Hombre	(30,40]	sex	non-c3	100	high
329	329	0	0	Hombre	(50,60]	idu	non-c3	NA	low
330	330	0	0	Hombre	(30,40]	idu	c3	60	high
331	331	0	0	Hombre	(30,40]	sex	non-c3	234	low
332	332	0	0	Hombre	(30,40]	sex	non-c3	539	high
333	333	1	0	Hombre	(40,50]	sex	non-c3	NA	low
334	334	0	0	Mujer	(30,40]	sex	non-c3	372	low
335	335	0	0	Hombre	(30,40]	sex	non-c3	665	high
336	336	0	0	Hombre	(30,40]	idu	c3	209	low
337	337	1	0	Mujer	(40,50]	idu	non-c3	18	high
338	338	0	0	Hombre	(40,50]	idu	non-c3	70	high
339	339	0	0	Mujer	(60,70]	sex	non-c3	182	low
340	340	1	0	Hombre	(40,50]	sex	non-c3	144	low
341	341	0	0	Hombre	(20,30]	sex	c3	8	high
342	342	0	0	Hombre	(20,30]	sex	non-c3	378	high
343	343	1	0	Hombre	(40,50]	sex	c3	210	high
344	344	0	0	Hombre	(50,60]	sex	c3	48	high
345	345	0	0	Hombre	(30,40]	sex	non-c3	547	low
346	346	0	0	Hombre	(20,30]	sex	non-c3	551	low
347	347	0	0	Hombre	(30,40]	sex	non-c3	509	low
348	348	0	0	Hombre	(30,40]	sex	non-c3	636	low
349	349	0	0	Hombre	(30,40]	sex	non-c3	1074	low
350	350	0	0	Hombre	(50,60]	sex	non-c3	249	high
351	351	0	0	Hombre	(40,50]	sex	non-c3	505	low
352	352	0	0	Hombre	(60,70]	sex	non-c3	277	low
353	353	0	0	Hombre	(20,30]	sex	non-c3	112	high
354	354	0	0	Hombre	(30,40]	sex	non-c3	69	NA
355	355	0	0	Mujer	(50,60]	sex	non-c3	387	high
356	356	0	0	Mujer	(10,20]	sex	non-c3	594	low
357	357	0	0	Mujer	(20,30]	sex	non-c3	302	high
358	358	0	0	Mujer	(20,30]	sex	non-c3	486	low
359	359	0	0	Hombre	(20,30]	sex	non-c3	456	high
360	360	0	0	Hombre	(40,50]	sex	non-c3	805	high
361	361	0	0	Hombre	(30,40]	sex	non-c3	577	low
362	362	0	0	Hombre	(30,40]	sex	non-c3	336	high
363	363	1	0	Hombre	(30,40]	sex	c3	4	high
364	364	0	0	Hombre	(20,30]	idu	non-c3	253	high
365	365	0	0	Hombre	(20,30]	sex	non-c3	594	low
366	366	0	1	Hombre	(30,40]	sex	c3	200	high
367	367	0	0	Hombre	(20,30]	sex	non-c3	840	low
368	368	0	0	Hombre	(40,50]	idu	non-c3	408	low
369	369	0	0	Mujer	(20,30]	sex	non-c3	850	low
370	370	0	0	Hombre	(20,30]	sex	non-c3	NA	low
371	371	0	0	Hombre	(20,30]	sex	c3	275	high
372	372	0	0	Hombre	(40,50]	sex	c3	12	high
373	373	0	0	Mujer	(30,40]	sex	non-c3	232	low
374	374	0	0	Hombre	(20,30]	sex	non-c3	456	low
375	375	1	0	Hombre	(60,70]	sex	non-c3	7	high
376	376	0	0	Hombre	(50,60]	sex	non-c3	144	high
377	377	0	0	Hombre	(30,40]	oth	non-c3	230	low
378	378	0	0	Mujer	(30,40]	idu	non-c3	124	high
379	379	0	0	Hombre	(40,50]	sex	c3	10	high
380	380	0	0	Hombre	(30,40]	sex	non-c3	638	low
381	381	0	0	Mujer	(30,40]	idu	non-c3	342	low
382	382	0	0	Hombre	(30,40]	sex	c3	35	high
383	383	0	0	Hombre	(20,30]	sex	non-c3	315	low
384	384	0	0	Hombre	(30,40]	sex	c3	3	low
385	385	0	0	Hombre	(20,30]	sex	non-c3	744	low
386	386	0	0	Hombre	(40,50]	sex	non-c3	105	low
387	387	0	0	Hombre	(30,40]	sex	non-c3	NA	high
388	388	1	0	Mujer	(40,50]	sex	non-c3	80	high
389	389	0	0	Hombre	(30,40]	sex	non-c3	306	low
390	390	0	0	Mujer	(50,60]	sex	c3	28	high
391	391	0	0	Hombre	(40,50]	sex	c3	15	high
392	392	1	0	Mujer	(20,30]	sex	non-c3	48	NA
393	393	0	0	Mujer	(20,30]	sex	non-c3	340	low
394	394	0	0	Hombre	(30,40]	sex	non-c3	204	low
395	395	0	0	Hombre	(30,40]	sex	c3	104	low
396	396	0	0	Mujer	(50,60]	sex	non-c3	88	low
397	397	0	0	Mujer	(30,40]	sex	non-c3	NA	low
398	398	0	0	Mujer	(30,40]	sex	non-c3	152	high
399	399	0	0	Hombre	(50,60]	sex	non-c3	453	high
400	400	0	0	Hombre	(30,40]	sex	non-c3	36	high
401	401	0	0	Mujer	(10,20]	sex	non-c3	101	low
402	402	0	0	Mujer	(20,30]	sex	non-c3	364	low
403	403	0	0	Hombre	(30,40]	sex	c3	16	low
404	404	0	0	Mujer	(40,50]	sex	c3	NA	low
405	405	1	0	Hombre	(30,40]	idu	c3	91	high
406	406	0	0	Mujer	(20,30]	oth	non-c3	261	low
407	407	0	0	Mujer	(20,30]	sex	non-c3	476	low
408	408	0	0	Hombre	(10,20]	sex	non-c3	589	low
409	409	0	0	Hombre	(10,20]	sex	non-c3	599	high
410	410	0	0	Hombre	(30,40]	idu	non-c3	9	high
411	411	0	0	Hombre	(40,50]	idu	non-c3	45	high
412	412	0	0	Hombre	(30,40]	sex	non-c3	391	low
413	413	0	0	Hombre	(20,30]	sex	non-c3	818	low
414	414	0	0	Hombre	(10,20]	sex	non-c3	391	low
415	415	0	0	Hombre	(30,40]	oth	c3	28	low
416	416	0	0	Hombre	(40,50]	sex	c3	104	high
417	417	0	0	Hombre	(20,30]	sex	non-c3	491	high
418	418	0	0	Hombre	(30,40]	sex	non-c3	739	low
419	419	1	0	Hombre	(40,50]	sex	c3	11	high
420	420	0	0	Hombre	(30,40]	idu	non-c3	143	low
421	421	0	0	Mujer	(30,40]	sex	non-c3	79	high
422	422	1	0	Mujer	(40,50]	sex	c3	4	high
423	423	0	0	Hombre	(20,30]	sex	non-c3	747	low
424	424	0	0	Hombre	(10,20]	sex	non-c3	608	low
425	425	0	0	Hombre	(20,30]	sex	c3	76	high
426	426	1	0	Hombre	(40,50]	sex	non-c3	218	low
427	427	0	0	Hombre	(30,40]	sex	non-c3	313	high
428	428	0	0	Hombre	(20,30]	sex	non-c3	690	low
429	429	0	0	Hombre	(30,40]	sex	non-c3	178	high
430	430	0	0	Hombre	(30,40]	idu	c3	11	high
431	431	0	0	Hombre	(30,40]	oth	non-c3	117	high
432	432	0	0	Mujer	(20,30]	oth	non-c3	126	low
433	433	1	0	Mujer	(40,50]	sex	non-c3	168	low
434	434	0	0	Hombre	(30,40]	sex	non-c3	540	low
435	435	0	0	Hombre	(40,50]	sex	non-c3	572	low
436	436	0	1	Hombre	(40,50]	sex	c3	32	high
437	437	0	0	Hombre	(30,40]	sex	c3	565	NA
438	438	0	0	Hombre	(70,80]	sex	non-c3	246	high
439	439	0	0	Mujer	(20,30]	sex	non-c3	352	low
440	440	0	0	Hombre	(30,40]	sex	non-c3	1358	low
441	441	0	0	Mujer	(30,40]	sex	non-c3	643	low
442	442	0	0	Hombre	(30,40]	sex	non-c3	250	high
443	443	0	0	Hombre	(40,50]	sex	non-c3	708	low
444	444	1	0	Hombre	(20,30]	sex	non-c3	280	high
445	445	0	0	Hombre	(60,70]	sex	non-c3	NA	low
446	446	0	1	Mujer	(40,50]	idu	non-c3	1202	low
447	447	1	1	Hombre	(20,30]	sex	non-c3	47	high
448	448	0	0	Mujer	(20,30]	sex	non-c3	654	low
449	449	0	0	Mujer	(40,50]	idu	non-c3	52	high
450	450	0	0	Hombre	(20,30]	sex	non-c3	570	high
451	451	1	0	Mujer	(30,40]	sex	c3	26	high
452	452	0	0	Hombre	(40,50]	sex	non-c3	500	low
453	453	0	0	Hombre	(30,40]	idu	non-c3	622	low
454	454	0	0	Mujer	(50,60]	idu	non-c3	180	low
455	455	0	0	Mujer	(30,40]	sex	non-c3	195	low
456	456	0	0	Hombre	(20,30]	sex	c3	60	high
457	457	0	0	Hombre	(30,40]	sex	c3	14	low
458	458	0	0	Mujer	(40,50]	sex	non-c3	NA	low
459	459	0	0	Hombre	(20,30]	sex	non-c3	308	low
460	460	0	0	Hombre	(20,30]	sex	c3	234	NA
461	461	0	0	Hombre	(20,30]	idu	c3	NA	low
462	462	0	0	Mujer	(20,30]	idu	non-c3	218	high
463	463	0	0	Mujer	(40,50]	sex	non-c3	290	low
464	464	0	0	Hombre	(30,40]	sex	non-c3	362	low
465	465	0	0	Mujer	(30,40]	sex	non-c3	NA	low
466	466	1	1	Hombre	(50,60]	idu	non-c3	138	high
467	467	0	0	Hombre	(20,30]	sex	c3	NA	high
468	468	0	0	Hombre	(40,50]	sex	non-c3	NA	low
469	469	0	0	Mujer	(50,60]	sex	c3	280	low
470	470	0	0	Hombre	(40,50]	sex	c3	591	NA
471	471	0	0	Hombre	(30,40]	sex	non-c3	250	NA
472	472	0	0	Mujer	(30,40]	idu	non-c3	NA	low
473	473	0	1	Hombre	(30,40]	sex	non-c3	8	high
474	474	0	0	Mujer	(30,40]	sex	non-c3	1181	low
475	475	0	0	Mujer	(30,40]	sex	non-c3	77	high
476	476	0	0	Hombre	(40,50]	idu	non-c3	404	low
477	477	0	0	Hombre	(30,40]	sex	non-c3	1503	low
478	478	1	0	Hombre	(40,50]	sex	non-c3	200	low
479	479	1	0	Mujer	(50,60]	sex	non-c3	160	low
480	480	1	0	Hombre	(30,40]	sex	non-c3	782	low
481	481	0	0	Hombre	(30,40]	idu	non-c3	237	low
482	482	0	0	Mujer	(40,50]	idu	non-c3	470	low
483	483	0	0	Hombre	(40,50]	idu	non-c3	214	low
484	484	1	0	Hombre	(40,50]	idu	c3	17	low
485	485	0	0	Hombre	(40,50]	sex	non-c3	47	high
486	486	0	0	Mujer	(40,50]	idu	non-c3	20	high
487	487	0	0	Hombre	(60,70]	sex	non-c3	9	high
488	488	0	0	Hombre	(40,50]	idu	non-c3	115	low
489	489	0	0	Hombre	(30,40]	sex	non-c3	184	low
490	490	0	0	Hombre	(40,50]	sex	non-c3	330	low
491	491	0	0	Hombre	(30,40]	sex	non-c3	339	high
492	492	1	0	Hombre	(30,40]	sex	non-c3	470	low
493	493	0	0	Hombre	(20,30]	sex	non-c3	8	low
494	494	0	0	Hombre	(30,40]	idu	non-c3	200	low
495	495	0	0	Hombre	(60,70]	sex	non-c3	320	high
496	496	0	0	Hombre	(20,30]	sex	non-c3	191	low
497	497	0	0	Mujer	(20,30]	sex	non-c3	370	low
498	498	0	0	Mujer	(40,50]	sex	non-c3	823	low
499	499	0	0	Hombre	(30,40]	sex	non-c3	310	low
500	500	0	0	Mujer	(30,40]	sex	non-c3	88	high
501	501	0	0	Hombre	(20,30]	sex	non-c3	300	low
502	502	0	0	Hombre	(20,30]	sex	non-c3	14	high
503	503	0	0	Hombre	(40,50]	idu	non-c3	5	high
504	504	0	0	Hombre	(60,70]	sex	non-c3	NA	low
505	505	0	0	Hombre	(40,50]	sex	non-c3	58	high
506	506	0	0	Mujer	(40,50]	sex	c3	NA	high
507	507	0	0	Hombre	(30,40]	sex	non-c3	NA	low
508	508	0	0	Hombre	(30,40]	idu	non-c3	NA	low
509	509	0	0	Hombre	(30,40]	idu	non-c3	51	high
510	510	0	0	Hombre	(40,50]	idu	non-c3	299	low
511	511	0	0	Mujer	(40,50]	sex	non-c3	340	low
512	512	0	0	Hombre	(20,30]	sex	non-c3	260	high
513	513	1	0	Hombre	(30,40]	sex	c3	47	high
514	514	0	0	Hombre	(30,40]	sex	non-c3	405	low
515	515	0	0	Mujer	(40,50]	sex	non-c3	300	NA
516	516	0	0	Hombre	(30,40]	sex	non-c3	213	low
517	517	0	0	Hombre	(30,40]	idu	non-c3	140	low
518	518	0	0	Hombre	(40,50]	sex	non-c3	290	low
519	519	0	0	Hombre	(40,50]	idu	non-c3	664	low
520	520	0	0	Hombre	(50,60]	sex	non-c3	222	low
521	521	0	0	Mujer	(30,40]	sex	non-c3	390	low
522	522	0	0	Hombre	(40,50]	sex	non-c3	70	high
523	523	0	0	Mujer	(20,30]	sex	non-c3	405	low
524	524	0	0	Hombre	(20,30]	sex	non-c3	236	low
525	525	0	1	Mujer	(20,30]	sex	c3	NA	low
526	526	0	0	Mujer	(20,30]	sex	non-c3	265	low
527	527	0	0	Hombre	(40,50]	sex	non-c3	257	low
528	528	0	0	Hombre	(30,40]	idu	non-c3	128	low
529	529	0	0	Mujer	(50,60]	sex	non-c3	320	high
530	530	0	0	Hombre	(30,40]	sex	c3	51	low
531	531	0	0	Hombre	(30,40]	sex	non-c3	720	high
532	532	0	0	Hombre	(40,50]	sex	c3	50	high
533	533	0	0	Hombre	(30,40]	idu	non-c3	868	low
534	534	0	0	Hombre	(50,60]	sex	c3	479	high
535	535	0	0	Hombre	(30,40]	idu	non-c3	NA	low
536	536	0	0	Hombre	(30,40]	idu	non-c3	445	high
537	537	0	0	Hombre	(70,80]	sex	non-c3	667	low
538	538	0	0	Hombre	(40,50]	sex	non-c3	411	high
539	539	0	0	Hombre	(30,40]	sex	non-c3	520	low
540	540	1	0	Mujer	(40,50]	sex	non-c3	412	low
541	541	0	0	Hombre	(20,30]	sex	non-c3	440	high
542	542	1	0	Hombre	(30,40]	idu	non-c3	166	low
543	543	0	0	Mujer	(30,40]	sex	non-c3	254	high
544	544	0	0	Mujer	(40,50]	sex	non-c3	200	low
545	545	0	0	Mujer	(30,40]	sex	non-c3	735	high
546	546	0	0	Hombre	(30,40]	sex	non-c3	300	high
547	547	0	0	Hombre	(30,40]	sex	non-c3	676	low
548	548	0	0	Hombre	(40,50]	idu	c3	188	low
549	549	0	1	Hombre	(40,50]	idu	non-c3	43	low
550	550	0	0	Hombre	(40,50]	sex	non-c3	410	high
551	551	0	0	Hombre	(20,30]	idu	non-c3	291	low
552	552	0	0	Hombre	(20,30]	sex	c3	36	NA
553	553	0	0	Mujer	(30,40]	sex	non-c3	545	low
554	554	0	0	Hombre	(30,40]	sex	non-c3	420	high
555	555	0	0	Mujer	(60,70]	sex	non-c3	190	low
556	556	0	0	Mujer	(30,40]	sex	non-c3	986	low
557	557	0	0	Hombre	(20,30]	sex	non-c3	900	low
558	558	0	0	Hombre	(30,40]	sex	non-c3	630	low
559	559	0	0	Hombre	(30,40]	sex	non-c3	300	high
560	560	0	0	Mujer	(40,50]	idu	c3	309	low
561	561	0	0	Hombre	(20,30]	sex	non-c3	837	high
562	562	0	0	Hombre	(20,30]	sex	non-c3	840	NA
563	563	1	0	Hombre	(20,30]	sex	non-c3	396	low
564	564	1	0	Hombre	(40,50]	sex	c3	NA	high
565	565	0	0	Hombre	(40,50]	idu	non-c3	239	low
566	566	0	0	Hombre	(30,40]	sex	non-c3	326	high
567	567	0	1	Mujer	(20,30]	sex	non-c3	237	NA
568	568	0	0	Hombre	(20,30]	sex	non-c3	276	high
569	569	0	0	Mujer	(40,50]	sex	non-c3	397	low
570	570	0	0	Hombre	(20,30]	sex	non-c3	264	low
571	571	0	0	Mujer	(30,40]	sex	c3	789	low
572	572	0	0	Mujer	(50,60]	sex	non-c3	56	high
573	573	0	0	Mujer	(20,30]	sex	non-c3	92	NA
574	574	0	0	Hombre	(30,40]	sex	non-c3	268	high
575	575	0	0	Hombre	(40,50]	sex	non-c3	832	high
576	576	1	1	Hombre	(30,40]	sex	c3	65	high
577	577	0	0	Hombre	(30,40]	sex	non-c3	393	low
578	578	0	0	Mujer	(30,40]	sex	non-c3	116	high
579	579	0	0	Mujer	(20,30]	sex	non-c3	250	low
580	580	0	0	Mujer	(10,20]	sex	non-c3	100	low
581	581	0	0	Mujer	(30,40]	sex	non-c3	846	low
582	582	0	0	Hombre	(40,50]	sex	non-c3	205	low
583	583	0	0	Hombre	(30,40]	sex	c3	NA	high
584	584	0	0	Hombre	(20,30]	sex	non-c3	490	low
585	585	0	0	Mujer	(20,30]	sex	non-c3	254	low
586	586	1	0	Hombre	(30,40]	sex	non-c3	1169	low
587	587	0	0	Mujer	(30,40]	sex	non-c3	644	low
588	588	0	0	Hombre	(30,40]	idu	non-c3	556	low
589	589	0	0	Mujer	(40,50]	sex	non-c3	160	low
590	590	0	0	Mujer	(20,30]	idu	non-c3	772	low
591	591	0	0	Hombre	(40,50]	idu	non-c3	46	NA
592	592	0	0	Mujer	(40,50]	sex	non-c3	202	low
593	593	0	0	Hombre	(10,20]	sex	non-c3	717	low
594	594	0	0	Hombre	(40,50]	sex	non-c3	269	low
595	595	0	0	Hombre	(20,30]	idu	non-c3	33	low
596	596	0	0	Hombre	(30,40]	idu	non-c3	187	low
597	597	0	0	Hombre	(20,30]	idu	non-c3	NA	low
598	598	0	0	Mujer	(10,20]	sex	non-c3	1265	low
599	599	0	0	Hombre	(30,40]	idu	non-c3	NA	low
600	600	0	0	Mujer	(10,20]	sex	non-c3	390	high
601	601	0	0	Hombre	(50,60]	sex	non-c3	237	high
602	602	0	0	Hombre	(40,50]	sex	non-c3	541	low
603	603	0	0	Hombre	(30,40]	idu	c3	20	high
604	604	0	0	Hombre	(30,40]	sex	non-c3	175	low
605	605	0	1	Hombre	(20,30]	sex	c3	NA	NA
606	606	0	0	Hombre	(30,40]	sex	non-c3	NA	low
607	607	0	0	Hombre	(20,30]	sex	non-c3	486	low
608	608	0	0	Hombre	(30,40]	sex	non-c3	756	low
609	609	0	1	Hombre	(30,40]	sex	c3	133	low
610	610	0	0	Mujer	(30,40]	sex	non-c3	207	low
611	611	0	0	Mujer	(30,40]	sex	non-c3	364	low
612	612	0	0	Mujer	(20,30]	idu	non-c3	166	low
613	613	0	0	Hombre	(30,40]	sex	non-c3	1334	low
614	614	0	0	Mujer	(30,40]	sex	non-c3	40	high
615	615	0	0	Hombre	(20,30]	sex	non-c3	474	high
616	616	0	0	Hombre	(50,60]	sex	non-c3	406	high
617	617	0	0	Hombre	(20,30]	idu	non-c3	621	low
618	618	0	0	Hombre	(40,50]	sex	non-c3	1163	low
619	619	0	0	Hombre	(30,40]	idu	non-c3	NA	high
620	620	0	0	Hombre	(30,40]	sex	non-c3	96	low
621	621	0	0	Hombre	(30,40]	sex	non-c3	223	low
622	622	0	0	Hombre	(50,60]	sex	c3	45	high
623	623	0	0	Hombre	(20,30]	sex	non-c3	326	low
624	624	0	0	Hombre	(40,50]	sex	non-c3	323	low
625	625	0	0	Hombre	(20,30]	sex	non-c3	149	low
626	626	0	0	Hombre	(40,50]	sex	non-c3	634	low
627	627	0	0	Hombre	(30,40]	sex	non-c3	302	high
628	628	0	0	Mujer	(20,30]	sex	non-c3	860	low
629	629	0	0	Hombre	(20,30]	sex	non-c3	804	low
630	630	0	0	Mujer	(20,30]	sex	non-c3	727	low
631	631	0	0	Hombre	(20,30]	sex	non-c3	764	low
632	632	0	1	Mujer	(10,20]	sex	non-c3	220	low
633	633	0	0	Hombre	(30,40]	sex	c3	39	low
634	634	0	0	Hombre	(30,40]	idu	non-c3	73	low
635	635	0	0	Hombre	(30,40]	idu	non-c3	376	low
636	636	0	0	Mujer	(50,60]	sex	non-c3	321	low
637	637	0	0	Hombre	(20,30]	sex	non-c3	439	low
638	638	0	0	Hombre	(30,40]	sex	c3	6	low
639	639	0	0	Hombre	(20,30]	idu	c3	NA	low
640	640	0	0	Hombre	(20,30]	sex	non-c3	503	low
641	641	0	0	Mujer	(10,20]	sex	non-c3	170	low
642	642	0	0	Hombre	(40,50]	idu	non-c3	65	NA
643	643	0	0	Hombre	(20,30]	sex	non-c3	212	high
644	644	0	0	Hombre	(40,50]	sex	c3	67	high
645	645	1	1	Hombre	(40,50]	idu	non-c3	277	low
646	646	0	0	Mujer	(30,40]	sex	non-c3	91	high
647	647	0	0	Hombre	(30,40]	sex	non-c3	488	high
648	648	0	0	Hombre	(30,40]	sex	non-c3	456	low
649	649	0	0	Mujer	(40,50]	sex	non-c3	339	low
650	650	0	0	Hombre	(30,40]	sex	non-c3	301	low
651	651	0	0	Hombre	(20,30]	sex	non-c3	346	low
652	652	0	0	Hombre	(30,40]	sex	non-c3	110	high
653	653	0	0	Hombre	(30,40]	sex	non-c3	241	low
654	654	0	0	Hombre	(40,50]	sex	non-c3	459	low
655	655	0	0	Hombre	(50,60]	sex	non-c3	289	high
656	656	1	1	Hombre	(50,60]	idu	non-c3	71	high
657	657	0	0	Mujer	(30,40]	sex	c3	26	low
658	658	0	0	Mujer	(40,50]	sex	non-c3	39	low
659	659	0	0	Mujer	(30,40]	sex	non-c3	245	low
660	660	0	0	Hombre	(20,30]	sex	non-c3	450	low
661	661	0	0	Hombre	(20,30]	sex	non-c3	817	high
662	662	0	0	Hombre	(40,50]	idu	non-c3	NA	low
663	663	0	0	Hombre	(20,30]	sex	non-c3	63	high
664	664	0	0	Hombre	(30,40]	sex	c3	49	high
665	665	0	0	Hombre	(20,30]	sex	non-c3	306	high
666	666	0	0	Hombre	(20,30]	sex	non-c3	906	low
667	667	0	0	Mujer	(20,30]	sex	non-c3	466	low
668	668	0	0	Mujer	(30,40]	sex	non-c3	1137	NA
669	669	0	0	Mujer	(20,30]	idu	non-c3	484	high
670	670	0	0	Hombre	(20,30]	sex	non-c3	24	high
671	671	0	0	Hombre	(30,40]	sex	non-c3	800	low
672	672	0	0	Hombre	(30,40]	sex	non-c3	533	high
673	673	0	0	Hombre	(40,50]	idu	non-c3	412	low
674	674	0	0	Hombre	(20,30]	sex	non-c3	389	low
675	675	0	0	Hombre	(40,50]	sex	non-c3	124	low
676	676	0	0	Hombre	(30,40]	sex	non-c3	517	high
677	677	0	0	Mujer	(30,40]	sex	non-c3	142	NA
678	678	0	0	Hombre	(20,30]	sex	non-c3	256	high
679	679	0	1	Hombre	(30,40]	idu	non-c3	510	low
680	680	0	0	Hombre	(30,40]	sex	non-c3	157	high
681	681	0	0	Hombre	(30,40]	sex	c3	72	high
682	682	0	0	Hombre	(30,40]	idu	non-c3	250	low
683	683	0	0	Mujer	(40,50]	idu	non-c3	249	NA
684	684	0	0	Hombre	(20,30]	sex	non-c3	1418	low
685	685	0	0	Hombre	(40,50]	sex	non-c3	240	high
686	686	0	0	Hombre	(30,40]	sex	c3	26	low
687	687	0	0	Hombre	(20,30]	sex	c3	9	NA
688	688	0	0	Hombre	(30,40]	idu	non-c3	411	low
689	689	0	0	Mujer	(50,60]	sex	non-c3	45	low
690	690	0	0	Hombre	(40,50]	sex	non-c3	459	low
691	691	0	0	Hombre	(20,30]	sex	non-c3	508	low
692	692	0	0	Hombre	(30,40]	sex	c3	61	low
693	693	1	1	Hombre	(30,40]	sex	c3	39	high
694	694	0	0	Hombre	(40,50]	sex	c3	128	high
695	695	0	0	Mujer	(20,30]	sex	non-c3	476	low
696	696	0	0	Hombre	(30,40]	sex	c3	89	low
697	697	0	0	Mujer	(30,40]	sex	non-c3	594	NA
698	698	0	0	Mujer	(40,50]	sex	non-c3	321	low
699	699	0	0	Hombre	(40,50]	sex	non-c3	743	high
700	700	0	0	Hombre	(50,60]	sex	c3	41	NA
701	701	0	0	Hombre	(30,40]	sex	non-c3	777	low
702	702	0	1	Mujer	(30,40]	sex	non-c3	648	low
703	703	0	0	Mujer	(40,50]	sex	c3	252	high
704	704	0	0	Mujer	(20,30]	sex	non-c3	147	low
705	705	0	0	Hombre	(40,50]	sex	non-c3	221	low
706	706	0	0	Hombre	(30,40]	sex	non-c3	220	high
707	707	0	0	Mujer	(20,30]	sex	non-c3	102	low
708	708	0	0	Mujer	(40,50]	sex	non-c3	652	high
709	709	0	0	Hombre	(10,20]	sex	non-c3	807	high
710	710	0	0	Hombre	(40,50]	sex	non-c3	373	low
711	711	0	0	Hombre	(30,40]	sex	non-c3	241	high
712	712	0	0	Hombre	(30,40]	sex	non-c3	456	low
713	713	0	0	Hombre	(40,50]	sex	non-c3	618	low
714	714	0	0	Hombre	(30,40]	idu	c3	17	high
715	715	0	0	Hombre	(50,60]	sex	non-c3	377	low
716	716	0	0	Hombre	(20,30]	sex	non-c3	397	low
717	717	0	0	Hombre	(30,40]	sex	non-c3	1031	low
718	718	0	0	Mujer	(40,50]	sex	c3	3	low
719	719	0	0	Hombre	(20,30]	sex	non-c3	193	low
720	720	0	0	Hombre	(40,50]	sex	c3	182	low
721	721	0	0	Hombre	(30,40]	idu	non-c3	NA	low
722	722	0	0	Mujer	(40,50]	sex	non-c3	105	low
723	723	0	0	Mujer	(30,40]	sex	non-c3	580	low
724	724	0	0	Hombre	(20,30]	sex	non-c3	817	low
725	725	0	0	Hombre	(30,40]	idu	non-c3	340	high
726	726	0	0	Hombre	(30,40]	idu	non-c3	11	high
727	727	0	0	Hombre	(60,70]	sex	c3	23	high
728	728	0	0	Hombre	(60,70]	sex	non-c3	3	low
729	729	0	0	Mujer	(20,30]	sex	non-c3	597	low
730	730	0	0	Hombre	(50,60]	sex	non-c3	189	low
731	731	0	0	Mujer	(30,40]	sex	non-c3	466	low
732	732	0	0	Hombre	(30,40]	sex	c3	106	high
733	733	0	0	Hombre	(20,30]	sex	non-c3	463	low
734	734	0	0	Hombre	(20,30]	idu	non-c3	157	low
735	735	0	0	Hombre	(20,30]	sex	non-c3	406	low
736	736	1	0	Hombre	(30,40]	sex	non-c3	45	high
737	737	0	0	Hombre	(40,50]	idu	c3	NA	low
738	738	0	0	Hombre	(30,40]	sex	non-c3	NA	low
739	739	0	0	Hombre	(20,30]	sex	non-c3	1069	high
740	740	0	0	Hombre	(30,40]	sex	non-c3	16	high
741	741	1	0	Hombre	(30,40]	idu	non-c3	69	high
742	742	1	0	Hombre	(40,50]	sex	non-c3	321	low
743	743	0	0	Hombre	(20,30]	sex	non-c3	926	high
744	744	0	0	Mujer	(30,40]	idu	non-c3	381	low
745	745	0	0	Hombre	(20,30]	idu	non-c3	281	low
746	746	0	0	Hombre	(20,30]	sex	non-c3	398	low
747	747	0	0	Hombre	(20,30]	sex	non-c3	599	high
748	748	0	0	Hombre	(40,50]	sex	non-c3	578	high
749	749	0	0	Mujer	(30,40]	sex	non-c3	303	low
750	750	0	0	Hombre	(30,40]	sex	non-c3	704	low
751	751	1	0	Hombre	(50,60]	sex	non-c3	204	high
752	752	0	0	Hombre	(30,40]	sex	c3	66	high
753	753	0	1	Hombre	(20,30]	sex	non-c3	191	low
754	754	0	0	Mujer	(40,50]	sex	non-c3	383	low
755	755	0	0	Hombre	(30,40]	idu	non-c3	245	high
756	756	0	0	Hombre	(30,40]	idu	non-c3	406	high
757	757	0	1	Mujer	(30,40]	idu	non-c3	7	low
758	758	0	0	Mujer	(30,40]	sex	non-c3	243	low
759	759	0	0	Hombre	(20,30]	sex	c3	493	low
760	760	1	0	Mujer	(30,40]	idu	non-c3	35	low
761	761	0	0	Hombre	(30,40]	sex	non-c3	66	high
762	762	0	0	Hombre	(20,30]	sex	non-c3	798	low
763	763	0	0	Hombre	(40,50]	sex	non-c3	517	low
764	764	0	0	Hombre	(20,30]	sex	c3	27	low
765	765	0	0	Mujer	(30,40]	sex	non-c3	49	high
766	766	0	0	Hombre	(30,40]	sex	c3	207	high
767	767	0	0	Mujer	(30,40]	sex	non-c3	544	low
768	768	0	0	Mujer	(30,40]	idu	c3	124	high
769	769	0	0	Hombre	(30,40]	sex	non-c3	639	low
770	770	1	0	Mujer	(40,50]	idu	non-c3	371	low
771	771	0	0	Mujer	(30,40]	sex	non-c3	479	high
772	772	1	1	Hombre	(40,50]	sex	c3	53	high
773	773	0	0	Hombre	(50,60]	sex	non-c3	10	low
774	774	0	0	Hombre	(30,40]	oth	non-c3	390	low
775	775	0	0	Hombre	(20,30]	idu	non-c3	518	low
776	776	0	0	Mujer	(20,30]	sex	non-c3	51	high
777	777	0	1	Mujer	(60,70]	sex	non-c3	98	low
778	778	0	0	Hombre	(30,40]	sex	non-c3	495	low
779	779	0	0	Mujer	(20,30]	idu	non-c3	4	high
780	780	1	1	Hombre	(30,40]	sex	non-c3	231	high
781	781	0	1	Hombre	(30,40]	sex	non-c3	772	low
782	782	0	0	Hombre	(40,50]	idu	non-c3	355	low
783	783	0	0	Hombre	(20,30]	sex	non-c3	469	low
784	784	0	0	Hombre	(40,50]	idu	non-c3	118	low
785	785	0	0	Mujer	(40,50]	sex	non-c3	195	low
786	786	0	0	Hombre	(30,40]	sex	non-c3	571	low
787	787	0	0	Hombre	(30,40]	sex	non-c3	39	high
788	788	0	0	Hombre	(20,30]	sex	non-c3	318	low
789	789	0	0	Mujer	(20,30]	sex	non-c3	26	high
790	790	0	0	Hombre	(30,40]	sex	c3	NA	low
791	791	0	0	Hombre	(60,70]	sex	non-c3	570	high
792	792	0	0	Mujer	(20,30]	sex	non-c3	661	low
793	793	0	0	Hombre	(40,50]	idu	non-c3	992	low
794	794	0	0	Hombre	(50,60]	sex	non-c3	238	high
795	795	0	0	Hombre	(20,30]	sex	non-c3	737	low
796	796	0	0	Mujer	(20,30]	sex	non-c3	245	low
797	797	0	0	Hombre	(20,30]	sex	non-c3	346	low
798	798	0	0	Mujer	(20,30]	sex	non-c3	647	high
799	799	0	0	Mujer	(30,40]	sex	non-c3	321	low
800	800	0	0	Hombre	(40,50]	sex	non-c3	367	high
801	801	0	0	Mujer	(10,20]	sex	non-c3	285	high
802	802	0	0	Hombre	(20,30]	sex	non-c3	259	low
803	803	0	0	Hombre	(30,40]	idu	non-c3	24	low
804	804	0	0	Mujer	(30,40]	sex	non-c3	174	high
805	805	0	0	Hombre	(30,40]	sex	non-c3	388	low
806	806	0	0	Hombre	(30,40]	sex	non-c3	314	low
807	807	0	0	Hombre	(30,40]	sex	non-c3	530	low
808	808	0	0	Hombre	(30,40]	sex	non-c3	420	high
809	809	0	0	Mujer	(30,40]	sex	non-c3	129	low
810	810	0	0	Mujer	(30,40]	sex	c3	190	high
811	811	0	0	Hombre	(40,50]	sex	non-c3	66	high
812	812	0	0	Mujer	(20,30]	sex	non-c3	560	high
813	813	0	0	Mujer	(30,40]	sex	non-c3	440	low
814	814	0	1	Hombre	(50,60]	sex	non-c3	190	low
815	815	0	0	Hombre	(60,70]	sex	non-c3	251	high
816	816	0	0	Hombre	(50,60]	sex	non-c3	199	low
817	817	0	0	Hombre	(50,60]	sex	non-c3	910	high
818	818	0	0	Hombre	(60,70]	sex	non-c3	598	high
819	819	0	0	Mujer	(30,40]	sex	non-c3	531	low
820	820	0	1	Hombre	(20,30]	idu	c3	75	high
821	821	0	0	Hombre	(20,30]	sex	non-c3	388	high
822	822	0	0	Mujer	(20,30]	sex	non-c3	108	low
823	823	0	0	Hombre	(40,50]	sex	non-c3	499	low
824	824	0	0	Hombre	(30,40]	sex	non-c3	466	NA
825	825	0	0	Mujer	(30,40]	idu	non-c3	395	high
826	826	0	1	Hombre	(50,60]	sex	non-c3	100	high
827	827	1	0	Hombre	(60,70]	sex	non-c3	262	high
828	828	0	0	Hombre	(20,30]	sex	non-c3	189	high
829	829	1	0	Hombre	(40,50]	sex	non-c3	352	low
830	830	0	0	Hombre	(40,50]	sex	c3	6	high
831	831	0	0	Hombre	(30,40]	sex	non-c3	259	low
832	832	0	0	Hombre	(50,60]	sex	non-c3	746	low
833	833	0	0	Mujer	(40,50]	sex	non-c3	253	low
834	834	0	0	Mujer	(30,40]	idu	non-c3	394	high
835	835	0	0	Mujer	(50,60]	sex	non-c3	92	high
836	836	0	0	Hombre	(20,30]	sex	non-c3	671	high
837	837	0	0	Hombre	(30,40]	sex	non-c3	702	low
838	838	0	0	Hombre	(30,40]	sex	c3	24	high
839	839	0	0	Mujer	(10,20]	sex	non-c3	456	low
840	840	0	0	Hombre	(30,40]	sex	non-c3	803	low
841	841	0	0	Hombre	(40,50]	sex	non-c3	502	high
842	842	0	0	Mujer	(30,40]	sex	c3	9	high
843	843	0	0	Hombre	(30,40]	idu	non-c3	338	high
844	844	0	0	Hombre	(20,30]	idu	c3	218	high
845	845	0	0	Mujer	(20,30]	sex	non-c3	675	low
846	846	0	0	Mujer	(20,30]	sex	non-c3	374	low
847	847	1	0	Hombre	(40,50]	idu	non-c3	133	high
848	848	0	0	Mujer	(20,30]	sex	non-c3	503	NA
849	849	1	0	Mujer	(20,30]	idu	non-c3	NA	low
850	850	1	0	Mujer	(30,40]	sex	non-c3	307	high
851	851	0	0	Hombre	(20,30]	sex	non-c3	388	high
852	852	0	0	Hombre	(30,40]	sex	non-c3	68	high
853	853	0	0	Hombre	(50,60]	sex	non-c3	245	high
854	854	0	0	Mujer	(40,50]	sex	non-c3	NA	low
855	855	0	0	Hombre	(20,30]	sex	non-c3	926	low
856	856	0	0	Mujer	(50,60]	sex	non-c3	210	high
857	857	0	0	Hombre	(30,40]	idu	non-c3	479	high
858	858	0	0	Hombre	(30,40]	sex	non-c3	287	low
859	859	0	0	Hombre	(30,40]	sex	non-c3	650	high
860	860	0	0	Mujer	(20,30]	sex	non-c3	839	low
861	861	0	1	Hombre	(40,50]	idu	non-c3	236	high
862	862	0	0	Hombre	(30,40]	sex	non-c3	371	low
863	863	0	0	Hombre	(20,30]	sex	non-c3	513	low
864	864	0	0	Hombre	(30,40]	sex	non-c3	23	high
865	865	0	0	Mujer	(10,20]	sex	non-c3	1099	low
866	866	0	1	Hombre	(20,30]	sex	c3	12	high
867	867	0	1	Mujer	(30,40]	sex	c3	23	high
868	868	0	0	Hombre	(30,40]	sex	non-c3	249	high
869	869	0	0	Hombre	(40,50]	idu	non-c3	19	high
870	870	1	0	Mujer	(30,40]	sex	non-c3	148	high
871	871	0	1	Hombre	(20,30]	sex	non-c3	645	low
872	872	1	1	Hombre	(30,40]	idu	non-c3	134	high
873	873	0	0	Hombre	(30,40]	sex	non-c3	282	high
874	874	0	0	Hombre	(40,50]	sex	non-c3	634	high
875	875	0	0	Hombre	(30,40]	sex	non-c3	391	high
876	876	0	0	Mujer	(20,30]	sex	non-c3	651	low
877	877	0	0	Hombre	(20,30]	sex	non-c3	276	low
878	878	0	0	Hombre	(20,30]	sex	non-c3	888	low
879	879	0	0	Mujer	(20,30]	sex	non-c3	NA	NA
880	880	0	0	Mujer	(20,30]	sex	non-c3	539	high
881	881	0	0	Hombre	(40,50]	sex	non-c3	NA	low
882	882	0	0	Mujer	(20,30]	sex	non-c3	586	NA
883	883	0	0	Hombre	(40,50]	sex	non-c3	193	low
884	884	0	0	Mujer	(30,40]	sex	non-c3	412	low
885	885	0	0	Mujer	(30,40]	sex	non-c3	99	high
886	886	0	0	Mujer	(20,30]	sex	non-c3	689	low
887	887	0	0	Hombre	(30,40]	sex	non-c3	1	high
888	888	1	1	Hombre	(70,80]	sex	c3	12	low
889	889	0	0	Hombre	(20,30]	sex	c3	39	high
890	890	0	0	Mujer	(10,20]	sex	non-c3	514	high
891	891	0	0	Mujer	(30,40]	sex	non-c3	1140	low
892	892	0	0	Hombre	(40,50]	sex	non-c3	84	low
893	893	0	0	Mujer	(40,50]	sex	non-c3	293	high
894	894	0	0	Mujer	(40,50]	sex	non-c3	NA	low
895	895	0	0	Hombre	(20,30]	sex	c3	13	low
896	896	0	0	Mujer	(20,30]	sex	non-c3	125	NA
897	897	0	0	Mujer	(20,30]	sex	non-c3	148	NA
898	898	0	0	Mujer	(30,40]	sex	non-c3	294	high
899	899	0	0	Hombre	(40,50]	sex	non-c3	1063	high
900	900	0	0	Mujer	(20,30]	sex	non-c3	506	low
901	901	0	0	Hombre	(20,30]	sex	non-c3	209	low
902	902	0	0	Hombre	(20,30]	sex	non-c3	353	low
903	903	0	0	Hombre	(20,30]	sex	c3	113	high
904	904	0	0	Hombre	(50,60]	idu	non-c3	73	low
905	905	0	1	Hombre	(50,60]	sex	c3	123	high
906	906	0	0	Mujer	(20,30]	idu	non-c3	643	high
907	907	0	0	Mujer	(20,30]	sex	non-c3	409	low
908	908	0	0	Mujer	(40,50]	sex	non-c3	288	high
909	909	0	0	Hombre	(30,40]	sex	non-c3	2	high
910	910	0	0	Mujer	(30,40]	sex	non-c3	285	low
911	911	0	0	Hombre	(50,60]	sex	non-c3	472	low
912	912	0	0	Hombre	(40,50]	idu	non-c3	59	high
913	913	0	0	Hombre	(20,30]	sex	non-c3	7	NA
914	914	0	0	Mujer	(50,60]	sex	non-c3	316	high
915	915	0	0	Hombre	(10,20]	sex	non-c3	696	low
916	916	1	1	Hombre	(40,50]	idu	non-c3	182	low
917	917	0	0	Hombre	(40,50]	sex	non-c3	356	high
918	918	0	0	Hombre	(20,30]	sex	c3	59	high
919	919	0	0	Hombre	(40,50]	sex	non-c3	192	high
920	920	0	0	Hombre	(50,60]	sex	non-c3	554	high
921	921	0	0	Hombre	(20,30]	sex	non-c3	250	high
922	922	0	0	Hombre	(30,40]	sex	non-c3	52	high
923	923	0	0	Hombre	(30,40]	sex	non-c3	563	low
924	924	0	0	Hombre	(20,30]	idu	non-c3	69	low
925	925	0	0	Hombre	(30,40]	sex	non-c3	408	low
926	926	0	0	Hombre	(20,30]	sex	non-c3	342	low
927	927	0	0	Hombre	(30,40]	sex	c3	7	high
928	928	0	0	Hombre	(40,50]	sex	non-c3	67	high
929	929	0	0	Mujer	(20,30]	sex	non-c3	786	high
930	930	0	0	Hombre	(40,50]	sex	non-c3	486	high
931	931	0	0	Hombre	(20,30]	sex	non-c3	187	high
932	932	0	0	Hombre	(20,30]	sex	non-c3	543	low
933	933	0	0	Hombre	(60,70]	sex	non-c3	418	low
934	934	0	0	Hombre	(20,30]	sex	non-c3	569	high
935	935	0	0	Hombre	(30,40]	sex	non-c3	912	low
936	936	0	0	Mujer	(20,30]	sex	non-c3	362	high
937	937	0	0	Hombre	(30,40]	sex	non-c3	323	low
938	938	1	0	Hombre	(40,50]	idu	non-c3	497	low
939	939	0	0	Hombre	(30,40]	sex	non-c3	427	low
940	940	0	0	Mujer	(30,40]	sex	non-c3	769	low
941	941	0	0	Hombre	(30,40]	sex	non-c3	600	low
942	942	0	0	Hombre	(20,30]	sex	non-c3	961	low
943	943	0	0	Hombre	(30,40]	sex	c3	35	high
944	944	0	0	Mujer	(40,50]	sex	non-c3	920	low
945	945	0	0	Mujer	(20,30]	sex	c3	14	high
946	946	0	0	Hombre	(20,30]	sex	non-c3	571	low
947	947	0	0	Hombre	(40,50]	sex	non-c3	216	high
948	948	0	0	Mujer	(30,40]	sex	non-c3	337	low
949	949	0	0	Hombre	(40,50]	sex	c3	25	low
950	950	0	0	Hombre	(30,40]	sex	non-c3	184	high
951	951	0	0	Hombre	(30,40]	sex	non-c3	649	low
952	952	0	0	Hombre	(50,60]	sex	non-c3	560	low
953	953	0	0	Hombre	(30,40]	sex	c3	4	high
954	954	0	0	Hombre	(30,40]	sex	non-c3	86	high
955	955	0	0	Hombre	(20,30]	sex	non-c3	610	low
956	956	0	0	Hombre	(30,40]	sex	non-c3	318	low
957	957	0	0	Hombre	(30,40]	sex	non-c3	928	low
958	958	0	0	Hombre	(30,40]	sex	non-c3	759	low
959	959	0	0	Hombre	(40,50]	sex	non-c3	504	low
960	960	0	0	Hombre	(20,30]	sex	non-c3	469	low
961	961	0	0	Hombre	(20,30]	sex	non-c3	884	low
962	962	0	0	Hombre	(30,40]	idu	non-c3	121	high
963	963	0	0	Hombre	(40,50]	sex	non-c3	415	low
964	964	0	0	Mujer	(30,40]	sex	non-c3	214	low
965	965	0	0	Hombre	(20,30]	sex	non-c3	555	high
966	966	0	0	Mujer	(30,40]	sex	non-c3	600	high
967	967	0	0	Mujer	(30,40]	idu	c3	3	high
968	968	0	1	Hombre	(30,40]	idu	c3	471	high
969	969	0	0	Hombre	(20,30]	sex	non-c3	419	high
970	970	0	0	Hombre	(30,40]	sex	non-c3	634	low
971	971	0	0	Hombre	(20,30]	sex	non-c3	469	low
972	972	0	0	Hombre	(10,20]	sex	non-c3	603	low
973	973	0	0	Hombre	(30,40]	sex	non-c3	66	high
974	974	0	0	Mujer	(30,40]	idu	non-c3	696	low
975	975	0	0	Hombre	(30,40]	sex	non-c3	346	low
976	976	0	0	Hombre	(40,50]	sex	non-c3	260	low
977	977	0	0	Hombre	(20,30]	sex	non-c3	920	low
978	978	0	0	Hombre	(20,30]	sex	non-c3	747	low
979	979	1	0	Mujer	(30,40]	idu	non-c3	1171	low
980	980	0	0	Hombre	(40,50]	sex	non-c3	469	low
981	981	0	0	Mujer	(30,40]	sex	non-c3	531	low
982	982	0	0	Hombre	(20,30]	idu	non-c3	387	high
983	983	0	0	Hombre	(30,40]	sex	non-c3	711	low
984	984	0	0	Hombre	(20,30]	sex	non-c3	625	low
985	985	0	0	Mujer	(20,30]	sex	non-c3	216	low
986	986	1	0	Mujer	(40,50]	sex	non-c3	50	high
987	987	0	0	Mujer	(30,40]	sex	non-c3	65	high
988	988	1	0	Mujer	(50,60]	sex	non-c3	859	low
989	989	0	0	Hombre	(20,30]	idu	non-c3	505	NA
990	990	0	0	Hombre	(40,50]	sex	non-c3	427	low
991	991	0	0	Hombre	(40,50]	idu	non-c3	560	low
992	992	0	0	Hombre	(20,30]	sex	c3	89	low
993	993	0	0	Hombre	(30,40]	sex	non-c3	233	low
994	994	0	0	Hombre	(70,80]	sex	c3	139	high
995	995	0	0	Hombre	(60,70]	sex	non-c3	105	low
996	996	1	0	Hombre	(20,30]	idu	non-c3	629	low
997	997	1	1	Mujer	(50,60]	idu	non-c3	75	NA
998	998	0	0	Mujer	(20,30]	sex	non-c3	405	low
999	999	0	0	Hombre	(40,50]	sex	non-c3	123	high
1000	1000	0	0	Hombre	(30,40]	sex	c3	32	high
1001	1001	0	0	Hombre	(30,40]	sex	non-c3	NA	low
1002	1002	0	0	Hombre	(30,40]	sex	c3	3	high
1003	1003	0	0	Hombre	(20,30]	sex	non-c3	401	low
1004	1004	0	0	Mujer	(40,50]	sex	non-c3	557	low
1005	1005	0	0	Mujer	(20,30]	sex	non-c3	186	low
1006	1006	0	0	Mujer	(20,30]	sex	non-c3	998	low
1007	1007	1	0	Mujer	(40,50]	sex	non-c3	400	low
1008	1008	0	0	Mujer	(20,30]	sex	non-c3	336	low
1009	1009	0	0	Mujer	(20,30]	sex	non-c3	106	low
1010	1010	0	0	Hombre	(30,40]	sex	non-c3	315	high
1011	1011	0	0	Mujer	(30,40]	sex	non-c3	475	NA
1012	1012	0	0	Mujer	(30,40]	idu	non-c3	110	low
1013	1013	0	0	Hombre	(20,30]	sex	non-c3	NA	high
1014	1014	0	0	Hombre	(20,30]	sex	c3	90	high
1015	1015	0	0	Mujer	(20,30]	sex	non-c3	115	high
1016	1016	0	0	Hombre	(40,50]	idu	c3	18	low
1017	1017	0	0	Mujer	(30,40]	sex	non-c3	493	low
1018	1018	0	0	Mujer	(40,50]	sex	c3	98	high
1019	1019	0	0	Mujer	(10,20]	sex	non-c3	247	low
1020	1020	0	0	Hombre	(30,40]	idu	non-c3	58	high
1021	1021	0	0	Hombre	(30,40]	sex	non-c3	403	high
1022	1022	0	0	Hombre	(30,40]	sex	c3	120	low
1023	1023	0	0	Mujer	(20,30]	sex	non-c3	222	low
1024	1024	0	0	Hombre	(30,40]	sex	c3	NA	high
1025	1025	0	0	Mujer	(20,30]	sex	c3	18	low
1026	1026	0	0	Hombre	(30,40]	sex	c3	9	low
1027	1027	0	0	Hombre	(30,40]	sex	non-c3	762	low
1028	1028	0	0	Hombre	(30,40]	sex	non-c3	89	high
1029	1029	0	0	Hombre	(20,30]	sex	non-c3	636	high
1030	1030	0	0	Hombre	(40,50]	sex	non-c3	84	high
1031	1031	0	0	Hombre	(40,50]	sex	non-c3	283	low
1032	1032	1	1	Hombre	(40,50]	idu	non-c3	356	low
1033	1033	0	0	Mujer	(40,50]	idu	non-c3	189	low
1034	1034	0	0	Hombre	(30,40]	sex	non-c3	344	low
1035	1035	0	1	Hombre	(20,30]	sex	non-c3	642	high
1036	1036	0	0	Hombre	(30,40]	sex	non-c3	440	high
1037	1037	0	0	Hombre	(30,40]	sex	c3	18	high
1038	1038	0	0	Mujer	(30,40]	sex	non-c3	80	NA
1039	1039	0	0	Hombre	(30,40]	sex	non-c3	36	high
1040	1040	0	0	Hombre	(30,40]	idu	non-c3	118	low
1041	1041	0	0	Hombre	(20,30]	sex	non-c3	1356	low
1042	1042	1	0	Hombre	(50,60]	sex	non-c3	80	high
1043	1043	0	0	Mujer	(20,30]	sex	non-c3	383	NA
1044	1044	1	0	Mujer	(10,20]	sex	non-c3	751	high
1045	1045	0	0	Mujer	(20,30]	sex	non-c3	221	low
1046	1046	1	0	Hombre	(30,40]	sex	non-c3	416	low
1047	1047	0	0	Hombre	(30,40]	sex	non-c3	513	low
1048	1048	0	0	Mujer	(20,30]	sex	non-c3	457	NA
1049	1049	1	0	Hombre	(40,50]	sex	non-c3	726	low
1050	1050	0	0	Hombre	(40,50]	sex	non-c3	363	high
1051	1051	0	0	Hombre	(30,40]	idu	non-c3	308	low
1052	1052	0	0	Hombre	(10,20]	sex	non-c3	951	low
1053	1053	0	0	Hombre	(40,50]	sex	non-c3	707	low
1054	1054	0	0	Hombre	(30,40]	sex	non-c3	977	low
1055	1055	1	1	Hombre	(50,60]	sex	non-c3	389	NA
1056	1056	0	0	Mujer	(50,60]	sex	non-c3	363	high
1057	1057	1	0	Mujer	(30,40]	idu	non-c3	369	low
1058	1058	0	0	Hombre	(50,60]	idu	non-c3	279	low
1059	1059	0	0	Mujer	(20,30]	sex	non-c3	419	low
1060	1060	0	0	Hombre	(30,40]	sex	non-c3	159	high
1061	1061	0	0	Hombre	(30,40]	sex	non-c3	142	low
1062	1062	0	1	Mujer	(30,40]	sex	non-c3	427	low
1063	1063	0	0	Mujer	(20,30]	sex	non-c3	951	low
1064	1064	0	0	Hombre	(30,40]	sex	non-c3	420	low
1065	1065	0	0	Hombre	(50,60]	sex	non-c3	76	high
1066	1066	0	0	Mujer	(40,50]	sex	non-c3	1100	low
1067	1067	0	0	Hombre	(30,40]	sex	c3	282	low
1068	1068	0	0	Mujer	(20,30]	sex	non-c3	186	NA
1069	1069	0	0	Mujer	(20,30]	oth	non-c3	328	NA
1070	1070	1	0	Mujer	(30,40]	sex	non-c3	210	high
1071	1071	0	0	Hombre	(30,40]	sex	c3	4	high
1072	1072	0	0	Hombre	(30,40]	sex	non-c3	438	high
1073	1073	0	0	Mujer	(30,40]	sex	non-c3	111	NA
1074	1074	0	1	Hombre	(40,50]	sex	non-c3	6	high
1075	1075	0	0	Mujer	(30,40]	sex	non-c3	238	low
1076	1076	0	0	Hombre	(30,40]	sex	non-c3	73	high
1077	1077	0	0	Mujer	(40,50]	sex	non-c3	21	high
1078	1078	1	0	Mujer	(30,40]	idu	non-c3	874	low
1079	1079	0	0	Hombre	(20,30]	sex	non-c3	612	low
1080	1080	0	0	Hombre	(40,50]	idu	non-c3	919	low
1081	1081	0	0	Mujer	(30,40]	sex	non-c3	382	high
1082	1082	0	0	Hombre	(40,50]	idu	non-c3	23	high
1083	1083	1	0	Mujer	(30,40]	sex	non-c3	645	low
1084	1084	0	0	Hombre	(30,40]	sex	non-c3	522	low
1085	1085	1	0	Hombre	(50,60]	sex	non-c3	212	low
1086	1086	0	0	Mujer	(30,40]	oth	non-c3	497	low
1087	1087	0	0	Hombre	(20,30]	sex	non-c3	710	low
1088	1088	1	1	Hombre	(60,70]	sex	non-c3	809	low
1089	1089	0	0	Mujer	(10,20]	sex	non-c3	254	low
1090	1090	0	0	Hombre	(30,40]	idu	non-c3	343	low
1091	1091	0	0	Hombre	(40,50]	sex	non-c3	733	low
1092	1092	1	0	Mujer	(40,50]	sex	non-c3	411	low
1093	1093	0	0	Mujer	(30,40]	idu	non-c3	298	low
1094	1094	0	0	Hombre	(50,60]	sex	non-c3	425	low
1095	1095	0	0	Hombre	(10,20]	sex	non-c3	857	low
1096	1096	0	0	Hombre	(20,30]	idu	non-c3	267	low
1097	1097	0	0	Mujer	(40,50]	sex	non-c3	314	high
1098	1098	0	0	Mujer	(30,40]	sex	non-c3	559	low
1099	1099	0	0	Hombre	(40,50]	sex	non-c3	824	low
1100	1100	0	0	Mujer	(20,30]	sex	non-c3	473	low
1101	1101	0	0	Hombre	(30,40]	sex	non-c3	760	low
1102	1102	0	0	Hombre	(60,70]	sex	non-c3	63	high
1103	1103	0	0	Hombre	(40,50]	sex	c3	32	NA
1104	1104	0	0	Hombre	(30,40]	sex	non-c3	604	low
1105	1105	0	1	Hombre	(40,50]	idu	non-c3	636	low
1106	1106	0	0	Mujer	(20,30]	sex	non-c3	435	NA
1107	1107	0	0	Hombre	(30,40]	sex	non-c3	255	low
1108	1108	0	0	Hombre	(40,50]	idu	non-c3	328	low
1109	1109	0	0	Hombre	(20,30]	sex	non-c3	441	low
1110	1110	0	0	Hombre	(20,30]	sex	non-c3	428	low
1111	1111	0	0	Mujer	(30,40]	sex	non-c3	256	NA
1112	1112	0	0	Hombre	(20,30]	sex	non-c3	315	low
1113	1113	0	0	Mujer	(20,30]	sex	non-c3	31	high
1114	1114	0	0	Hombre	(30,40]	idu	non-c3	468	low
1115	1115	0	0	Mujer	(40,50]	sex	non-c3	50	high
1116	1116	0	0	Hombre	(30,40]	idu	non-c3	554	low
1117	1117	0	0	Hombre	(40,50]	sex	non-c3	1214	low
1118	1118	1	1	Mujer	(30,40]	idu	c3	38	high
1119	1119	0	0	Mujer	(30,40]	sex	non-c3	135	low
1120	1120	0	0	Hombre	(40,50]	sex	non-c3	813	high
1121	1121	0	0	Mujer	(10,20]	oth	non-c3	408	high
1122	1122	0	0	Mujer	(40,50]	sex	non-c3	187	high
1123	1123	0	1	Hombre	(40,50]	idu	non-c3	3	high
1124	1124	1	0	Hombre	(40,50]	idu	non-c3	671	low
1125	1125	1	0	Hombre	(60,70]	sex	non-c3	60	high
1126	1126	0	0	Mujer	(30,40]	idu	non-c3	424	low
1127	1127	0	0	Hombre	(50,60]	sex	non-c3	126	low
1128	1128	0	0	Hombre	(30,40]	sex	non-c3	742	high
1129	1129	0	0	Mujer	(70,80]	sex	non-c3	37	high
1130	1130	1	1	Hombre	(60,70]	sex	non-c3	533	low
1131	1131	0	0	Hombre	(40,50]	sex	non-c3	637	high
1132	1132	0	0	Mujer	(20,30]	sex	non-c3	324	high
1133	1133	0	0	Hombre	(30,40]	sex	c3	65	high
1134	1134	0	0	Hombre	(40,50]	sex	non-c3	469	low
1135	1135	0	0	Hombre	(50,60]	sex	non-c3	335	low
1136	1136	1	0	Hombre	(30,40]	idu	non-c3	2	high
1137	1137	0	0	Mujer	(40,50]	sex	non-c3	386	low
1138	1138	0	0	Hombre	(30,40]	sex	c3	40	high
1139	1139	0	0	Hombre	(60,70]	sex	non-c3	327	high
1140	1140	1	0	Mujer	(40,50]	idu	non-c3	1073	low
1141	1141	1	1	Hombre	(70,80]	sex	c3	266	low
1142	1142	0	0	Mujer	(40,50]	sex	non-c3	1041	low
1143	1143	0	0	Hombre	(40,50]	sex	non-c3	336	low
1144	1144	1	0	Hombre	(30,40]	sex	non-c3	195	high
1145	1145	0	0	Mujer	(30,40]	sex	non-c3	171	low
1146	1146	0	0	Hombre	(40,50]	sex	non-c3	361	low
1147	1147	0	0	Hombre	(30,40]	sex	non-c3	463	low
1148	1148	0	0	Hombre	(40,50]	sex	c3	58	high
1149	1149	0	0	Hombre	(30,40]	sex	non-c3	467	high
1150	1150	1	0	Hombre	(30,40]	sex	non-c3	566	low
1151	1151	0	0	Hombre	(30,40]	sex	c3	713	low
1152	1152	0	0	Hombre	(30,40]	sex	non-c3	230	high
1153	1153	0	1	Mujer	(30,40]	sex	c3	412	low
1154	1154	1	0	Hombre	(50,60]	sex	non-c3	273	low
1155	1155	1	0	Hombre	(60,70]	sex	non-c3	298	low
1156	1156	0	0	Hombre	(30,40]	sex	non-c3	267	low
1157	1157	0	0	Hombre	(30,40]	sex	non-c3	219	low
1158	1158	0	0	Hombre	(60,70]	sex	c3	101	high
1159	1159	0	0	Hombre	(60,70]	sex	non-c3	349	NA
1160	1160	0	0	Hombre	(40,50]	sex	non-c3	28	NA
1161	1161	0	0	Hombre	(40,50]	sex	non-c3	476	high
1162	1162	0	0	Hombre	(20,30]	sex	non-c3	970	low
1163	1163	1	0	Hombre	(30,40]	sex	non-c3	277	high
1164	1164	0	1	Hombre	(50,60]	sex	non-c3	46	high
1165	1165	0	0	Mujer	(30,40]	sex	non-c3	239	low
1166	1166	0	0	Mujer	(10,20]	sex	non-c3	735	low
1167	1167	0	0	Mujer	(20,30]	sex	non-c3	720	low
1168	1168	0	1	Hombre	(30,40]	idu	non-c3	333	low
1169	1169	0	1	Hombre	(30,40]	idu	non-c3	183	low
1170	1170	0	0	Mujer	(20,30]	sex	non-c3	838	NA
1171	1171	0	0	Hombre	(40,50]	sex	c3	136	NA
1172	1172	1	1	Hombre	(30,40]	sex	c3	120	high
1173	1173	1	0	Mujer	(30,40]	sex	non-c3	280	low
1174	1174	0	0	Hombre	(30,40]	sex	non-c3	378	high
1175	1175	0	0	Mujer	(20,30]	sex	non-c3	321	high
1176	1176	0	0	Mujer	(50,60]	oth	c3	125	low
1177	1177	0	0	Mujer	(20,30]	sex	non-c3	275	NA
1178	1178	0	0	Mujer	(30,40]	sex	non-c3	18	high
1179	1179	1	0	Hombre	(30,40]	sex	c3	230	low
1180	1180	0	0	Mujer	(40,50]	sex	non-c3	408	low
1181	1181	0	0	Mujer	(20,30]	sex	c3	270	high
1182	1182	0	0	Hombre	(40,50]	sex	non-c3	222	high
1183	1183	0	0	Hombre	(60,70]	sex	c3	361	high
1184	1184	0	0	Mujer	(30,40]	sex	non-c3	528	low
1185	1185	0	1	Hombre	(40,50]	sex	non-c3	42	high
1186	1186	0	0	Hombre	(20,30]	idu	non-c3	640	high
1187	1187	0	0	Mujer	(30,40]	sex	non-c3	343	high
1188	1188	1	0	Mujer	(30,40]	sex	non-c3	606	low
1189	1189	0	0	Mujer	(20,30]	sex	non-c3	644	low
1190	1190	0	0	Mujer	(20,30]	sex	non-c3	394	low
1191	1191	0	0	Hombre	(30,40]	sex	non-c3	441	low
1192	1192	0	0	Hombre	(40,50]	sex	non-c3	172	high
1193	1193	0	0	Mujer	(30,40]	sex	non-c3	255	low
1194	1194	0	0	Mujer	(50,60]	sex	non-c3	84	high
1195	1195	0	0	Hombre	(40,50]	idu	non-c3	624	high
1196	1196	0	0	Mujer	(20,30]	sex	non-c3	399	low
1197	1197	0	0	Hombre	(30,40]	sex	non-c3	34	high
1198	1198	1	1	Hombre	(50,60]	sex	non-c3	59	high
1199	1199	1	0	Hombre	(30,40]	sex	non-c3	850	low
1200	1200	0	0	Mujer	(20,30]	sex	c3	268	low
1201	1201	0	0	Hombre	(50,60]	sex	non-c3	98	low
1202	1202	0	0	Hombre	(50,60]	sex	non-c3	474	low
1203	1203	0	0	Mujer	(20,30]	sex	non-c3	482	low
1204	1204	1	0	Hombre	(40,50]	sex	non-c3	1455	high
1205	1205	0	0	Hombre	(10,20]	sex	non-c3	1563	low
1206	1206	1	0	Hombre	(20,30]	sex	non-c3	46	high
1207	1207	0	0	Hombre	(30,40]	sex	non-c3	733	high
1208	1208	0	1	Hombre	(30,40]	idu	c3	59	high
1209	1209	0	0	Mujer	(30,40]	sex	c3	18	high
1210	1210	0	0	Hombre	(40,50]	sex	non-c3	448	high
1211	1211	1	1	Hombre	(30,40]	sex	non-c3	765	low
1212	1212	0	0	Hombre	(30,40]	sex	non-c3	291	low
1213	1213	0	0	Hombre	(20,30]	sex	non-c3	782	low
1214	1214	0	0	Hombre	(30,40]	sex	non-c3	955	low
1215	1215	0	0	Mujer	(30,40]	sex	non-c3	1024	low
1216	1216	0	0	Mujer	(40,50]	sex	non-c3	38	high
1217	1217	0	0	Hombre	(30,40]	sex	non-c3	613	high
1218	1218	0	0	Mujer	(40,50]	idu	non-c3	62	high
1219	1219	0	0	Hombre	(20,30]	sex	non-c3	806	low
1220	1220	0	0	Hombre	(30,40]	sex	non-c3	490	low
1221	1221	0	0	Hombre	(30,40]	sex	non-c3	208	low
1222	1222	0	0	Hombre	(20,30]	sex	non-c3	445	low
1223	1223	0	1	Hombre	(40,50]	sex	non-c3	9	high
1224	1224	0	0	Mujer	(40,50]	sex	non-c3	45	high
1225	1225	1	1	Mujer	(30,40]	sex	c3	8	high
1226	1226	0	0	Hombre	(30,40]	sex	non-c3	24	high
1227	1227	0	0	Mujer	(20,30]	sex	non-c3	513	low
1228	1228	0	0	Hombre	(30,40]	sex	non-c3	787	low
1229	1229	1	0	Hombre	(30,40]	idu	non-c3	404	low
1230	1230	0	0	Hombre	(20,30]	sex	c3	1090	low
1231	1231	0	0	Mujer	(20,30]	sex	non-c3	161	low
1232	1232	0	0	Hombre	(30,40]	sex	non-c3	78	high
1233	1233	0	0	Mujer	(50,60]	sex	non-c3	13	high
1234	1234	0	0	Hombre	(40,50]	sex	non-c3	653	low
1235	1235	0	0	Mujer	(20,30]	sex	non-c3	724	low
1236	1236	0	0	Hombre	(30,40]	sex	non-c3	467	low
1237	1237	0	0	Mujer	(20,30]	sex	non-c3	757	low
1238	1238	1	0	Mujer	(30,40]	idu	non-c3	506	high
1239	1239	0	0	Mujer	(20,30]	sex	non-c3	421	low
1240	1240	0	0	Hombre	(20,30]	sex	non-c3	502	low
1241	1241	0	0	Mujer	(20,30]	oth	non-c3	542	low
1242	1242	0	0	Hombre	(30,40]	sex	non-c3	457	high
1243	1243	0	0	Hombre	(30,40]	sex	non-c3	522	high
1244	1244	0	1	Hombre	(40,50]	idu	c3	3	low
1245	1245	0	0	Hombre	(10,20]	sex	non-c3	794	low
1246	1246	0	1	Hombre	(50,60]	sex	c3	58	high
1247	1247	0	1	Hombre	(30,40]	idu	non-c3	124	low
1248	1248	1	1	Hombre	(20,30]	sex	c3	98	NA
1249	1249	0	0	Hombre	(50,60]	sex	c3	20	NA
1250	1250	0	0	Hombre	(40,50]	sex	non-c3	67	low
1251	1251	0	0	Mujer	(20,30]	sex	non-c3	290	low
1252	1252	0	0	Mujer	(30,40]	idu	non-c3	675	low
1253	1253	0	0	Hombre	(30,40]	sex	non-c3	190	low
1254	1254	0	0	Hombre	(20,30]	sex	non-c3	433	low
1255	1255	0	0	Mujer	(40,50]	sex	non-c3	44	high
1256	1256	0	0	Mujer	(20,30]	sex	non-c3	546	low
1257	1257	0	1	Hombre	(30,40]	sex	c3	84	high
1258	1258	0	0	Hombre	(30,40]	sex	non-c3	421	low
1259	1259	1	0	Hombre	(20,30]	sex	non-c3	327	high
1260	1260	0	0	Hombre	(30,40]	sex	non-c3	566	high
1261	1261	1	0	Mujer	(20,30]	sex	c3	2	high
1262	1262	0	0	Hombre	(40,50]	sex	non-c3	1000	high
1263	1263	0	0	Hombre	(40,50]	sex	non-c3	335	low
1264	1264	0	0	Mujer	(30,40]	sex	c3	188	high
1265	1265	0	0	Hombre	(50,60]	sex	non-c3	24	high
1266	1266	0	0	Hombre	(30,40]	sex	non-c3	9	high
1267	1267	0	0	Mujer	(20,30]	sex	non-c3	330	low
1268	1268	0	0	Mujer	(20,30]	sex	c3	124	NA
1269	1269	0	0	Hombre	(20,30]	sex	non-c3	501	high
1270	1270	0	0	Hombre	(20,30]	sex	non-c3	187	low
1271	1271	0	0	Hombre	(40,50]	sex	non-c3	86	high
1272	1272	0	0	Hombre	(40,50]	sex	c3	102	high
1273	1273	0	0	Mujer	(20,30]	sex	c3	137	high
1274	1274	0	0	Mujer	(20,30]	idu	non-c3	99	low
1275	1275	0	0	Hombre	(40,50]	sex	c3	973	low
1276	1276	0	0	Mujer	(30,40]	sex	non-c3	22	low
1277	1277	0	0	Mujer	(20,30]	sex	non-c3	760	low
1278	1278	0	0	Hombre	(30,40]	sex	non-c3	105	low
1279	1279	0	0	Mujer	(20,30]	sex	non-c3	20	low
1280	1280	0	0	Mujer	(30,40]	sex	non-c3	486	low
1281	1281	0	0	Mujer	(20,30]	sex	non-c3	549	low
1282	1282	0	0	Hombre	(40,50]	sex	non-c3	674	low
1283	1283	0	0	Hombre	(20,30]	idu	non-c3	960	low
1284	1284	0	0	Hombre	(50,60]	sex	non-c3	676	low
1285	1285	0	0	Mujer	(20,30]	sex	non-c3	603	low
1286	1286	0	0	Mujer	(20,30]	sex	non-c3	425	low
1287	1287	0	0	Mujer	(30,40]	sex	non-c3	765	low
1288	1288	1	0	Hombre	(20,30]	sex	non-c3	753	low
1289	1289	1	0	Hombre	(60,70]	sex	non-c3	57	NA
1290	1290	0	0	Hombre	(60,70]	sex	non-c3	462	low
1291	1291	0	0	Hombre	(30,40]	sex	non-c3	196	high
1292	1292	0	0	Hombre	(40,50]	sex	non-c3	618	low
1293	1293	0	0	Hombre	(60,70]	sex	non-c3	43	high
1294	1294	0	0	Hombre	(30,40]	sex	non-c3	632	high
1295	1295	0	0	Hombre	(30,40]	sex	c3	30	high
1296	1296	0	0	Mujer	(30,40]	sex	non-c3	150	low
1297	1297	0	0	Mujer	(20,30]	sex	non-c3	152	low
1298	1298	0	0	Hombre	(20,30]	sex	non-c3	572	low
1299	1299	0	0	Hombre	(40,50]	sex	non-c3	644	high
1300	1300	0	0	Hombre	(30,40]	sex	non-c3	706	low
1301	1301	0	0	Hombre	(20,30]	sex	non-c3	620	low
1302	1302	1	0	Hombre	(30,40]	sex	non-c3	270	high
1303	1303	0	0	Mujer	(30,40]	sex	non-c3	52	high
1304	1304	0	0	Mujer	(30,40]	sex	non-c3	480	low
1305	1305	0	0	Hombre	(20,30]	sex	non-c3	294	high
1306	1306	1	0	Mujer	(30,40]	sex	non-c3	262	low
1307	1307	1	0	Hombre	(30,40]	sex	non-c3	615	high
1308	1308	0	0	Hombre	(30,40]	sex	non-c3	284	low
1309	1309	0	0	Hombre	(30,40]	sex	non-c3	275	low
1310	1310	0	1	Hombre	(30,40]	sex	c3	28	high
1311	1311	0	0	Hombre	(20,30]	sex	non-c3	320	high
1312	1312	0	0	Hombre	(40,50]	sex	c3	40	high
1313	1313	0	0	Hombre	(30,40]	idu	non-c3	352	high
1314	1314	0	0	Mujer	(30,40]	sex	non-c3	283	low
1315	1315	0	0	Hombre	(50,60]	sex	non-c3	440	low
1316	1316	0	0	Hombre	(20,30]	idu	non-c3	687	low
1317	1317	0	0	Mujer	(20,30]	sex	non-c3	912	low
1318	1318	1	0	Hombre	(40,50]	sex	non-c3	20	high
1319	1319	1	0	Hombre	(30,40]	idu	non-c3	704	high
1320	1320	0	0	Hombre	(70,80]	sex	non-c3	44	NA
1321	1321	0	0	Mujer	(40,50]	sex	non-c3	590	low
1322	1322	0	0	Hombre	(20,30]	sex	non-c3	668	low
1323	1323	0	1	Hombre	(30,40]	sex	c3	90	high
1324	1324	0	0	Hombre	(30,40]	sex	non-c3	448	low
1325	1325	0	0	Hombre	(20,30]	sex	non-c3	528	high
1326	1326	0	0	Mujer	(40,50]	sex	non-c3	50	high
1327	1327	0	0	Hombre	(50,60]	sex	non-c3	198	high
1328	1328	0	0	Hombre	(40,50]	idu	non-c3	260	high
1329	1329	0	0	Hombre	(20,30]	sex	non-c3	304	high
1330	1330	1	0	Hombre	(30,40]	idu	non-c3	665	low
1331	1331	1	0	Hombre	(40,50]	sex	non-c3	284	low
1332	1332	0	1	Hombre	(40,50]	sex	non-c3	30	high
1333	1333	0	0	Hombre	(50,60]	sex	non-c3	280	low
1334	1334	1	0	Mujer	(70,80]	sex	non-c3	524	high
1335	1335	0	0	Hombre	(30,40]	sex	non-c3	193	low
1336	1336	0	0	Hombre	(20,30]	sex	non-c3	417	low
1337	1337	0	0	Hombre	(30,40]	sex	non-c3	319	NA
1338	1338	0	0	Hombre	(10,20]	sex	non-c3	887	low
1339	1339	0	0	Hombre	(20,30]	sex	non-c3	565	low
1340	1340	1	0	Mujer	(20,30]	sex	non-c3	298	low
1341	1341	0	0	Hombre	(20,30]	sex	non-c3	772	low
1342	1342	0	0	Hombre	(30,40]	sex	c3	14	high
1343	1343	1	0	Hombre	(40,50]	sex	non-c3	617	low
1344	1344	1	0	Hombre	(40,50]	sex	c3	27	high
1345	1345	1	0	Mujer	(50,60]	sex	non-c3	1829	low
1346	1346	0	0	Mujer	(30,40]	sex	non-c3	143	high
1347	1347	0	0	Hombre	(30,40]	sex	non-c3	752	low
1348	1348	0	0	Hombre	(20,30]	sex	non-c3	1094	low
1349	1349	0	0	Mujer	(30,40]	idu	non-c3	284	high
1350	1350	0	0	Hombre	(30,40]	sex	non-c3	569	low
1351	1351	0	0	Hombre	(30,40]	sex	non-c3	182	high
1352	1352	0	0	Hombre	(20,30]	sex	non-c3	523	high
1353	1353	0	0	Hombre	(40,50]	idu	non-c3	170	low
1354	1354	0	0	Hombre	(30,40]	sex	c3	301	low
1355	1355	0	0	Hombre	(30,40]	sex	non-c3	428	low
1356	1356	1	0	Hombre	(40,50]	sex	non-c3	366	low
1357	1357	0	0	Hombre	(30,40]	sex	non-c3	887	low
1358	1358	0	1	Hombre	(40,50]	idu	non-c3	136	high
1359	1359	0	0	Mujer	(30,40]	sex	non-c3	480	low
1360	1360	0	0	Hombre	(40,50]	idu	non-c3	615	low
1361	1361	0	0	Hombre	(60,70]	sex	c3	41	high
1362	1362	1	0	Mujer	(20,30]	sex	non-c3	200	low
1363	1363	0	0	Hombre	(20,30]	sex	non-c3	275	low
1364	1364	0	0	Mujer	(30,40]	sex	non-c3	456	low
1365	1365	1	0	Mujer	(30,40]	sex	non-c3	489	low
1366	1366	0	0	Mujer	(20,30]	idu	non-c3	769	low
1367	1367	0	0	Mujer	(20,30]	sex	non-c3	406	low
1368	1368	0	0	Mujer	(40,50]	sex	non-c3	200	low
1369	1369	0	0	Mujer	(20,30]	sex	non-c3	408	low
1370	1370	1	0	Hombre	(40,50]	sex	c3	28	high
1371	1371	0	0	Mujer	(20,30]	sex	non-c3	46	NA
1372	1372	0	0	Hombre	(30,40]	sex	non-c3	475	low
1373	1373	0	0	Hombre	(30,40]	sex	non-c3	562	low
1374	1374	0	0	Mujer	(20,30]	sex	non-c3	275	low
1375	1375	1	0	Hombre	(30,40]	idu	non-c3	736	low
1376	1376	1	0	Hombre	(60,70]	sex	non-c3	426	high
1377	1377	0	0	Hombre	(20,30]	sex	non-c3	304	low
1378	1378	0	0	Mujer	(30,40]	sex	non-c3	858	low
1379	1379	0	0	Hombre	(70,80]	sex	c3	11	high
1380	1380	0	0	Hombre	(40,50]	sex	non-c3	253	low
1381	1381	0	0	Mujer	(30,40]	sex	non-c3	387	low
1382	1382	0	0	Hombre	(20,30]	idu	non-c3	306	high
1383	1383	1	0	Mujer	(50,60]	sex	non-c3	185	low
1384	1384	1	0	Mujer	(30,40]	sex	non-c3	235	low
1385	1385	0	0	Hombre	(40,50]	idu	non-c3	340	low
1386	1386	1	0	Mujer	(40,50]	sex	non-c3	762	high
1387	1387	0	0	Hombre	(30,40]	sex	non-c3	402	low
1388	1388	0	0	Hombre	(40,50]	sex	non-c3	78	low
1389	1389	1	0	Hombre	(40,50]	sex	non-c3	730	low
1390	1390	0	0	Mujer	(30,40]	sex	non-c3	299	low
1391	1391	0	0	Hombre	(30,40]	sex	c3	174	low
1392	1392	0	0	Mujer	(20,30]	sex	non-c3	826	low
1393	1393	0	0	Hombre	(50,60]	sex	non-c3	296	low
1394	1394	0	0	Mujer	(20,30]	sex	non-c3	495	low
1395	1395	1	0	Hombre	(40,50]	idu	non-c3	105	high
1396	1396	0	0	Hombre	(20,30]	sex	non-c3	383	low
1397	1397	0	0	Hombre	(20,30]	sex	non-c3	382	low
1398	1398	0	0	Mujer	(20,30]	sex	non-c3	300	low
1399	1399	1	0	Hombre	(30,40]	idu	non-c3	423	low
1400	1400	0	0	Mujer	(10,20]	sex	non-c3	520	low
1401	1401	0	0	Hombre	(30,40]	sex	non-c3	500	low
1402	1402	0	0	Hombre	(30,40]	sex	non-c3	1174	low
1403	1403	0	0	Hombre	(30,40]	sex	non-c3	378	low
1404	1404	0	0	Hombre	(40,50]	sex	non-c3	2	low
1405	1405	1	0	Hombre	(30,40]	idu	non-c3	361	low
1406	1406	0	0	Hombre	(30,40]	sex	non-c3	747	low
1407	1407	0	0	Hombre	(30,40]	idu	non-c3	115	high
1408	1408	1	0	Mujer	(40,50]	sex	non-c3	890	high
1409	1409	1	0	Hombre	(20,30]	sex	non-c3	384	low
1410	1410	0	0	Hombre	(30,40]	sex	c3	159	high
1411	1411	0	0	Hombre	(30,40]	sex	c3	185	high
1412	1412	0	0	Mujer	(20,30]	sex	non-c3	289	low
1413	1413	0	0	Hombre	(40,50]	idu	non-c3	246	low
1414	1414	0	0	Hombre	(20,30]	sex	non-c3	126	high
1415	1415	0	0	Hombre	(20,30]	sex	non-c3	416	low
1416	1416	0	0	Hombre	(20,30]	sex	non-c3	588	high
1417	1417	0	0	Mujer	(20,30]	sex	non-c3	34	high
1418	1418	0	0	Mujer	(40,50]	sex	non-c3	302	low
1419	1419	0	0	Hombre	(30,40]	sex	non-c3	766	low
1420	1420	0	0	Hombre	(20,30]	sex	non-c3	266	low
1421	1421	0	0	Hombre	(20,30]	sex	non-c3	101	high
1422	1422	0	0	Hombre	(20,30]	sex	non-c3	242	high
1423	1423	0	0	Hombre	(20,30]	sex	non-c3	345	low
1424	1424	0	1	Mujer	(40,50]	sex	c3	217	low
1425	1425	0	0	Mujer	(20,30]	sex	non-c3	409	low
1426	1426	1	0	Hombre	(20,30]	sex	non-c3	647	low
1427	1427	0	0	Hombre	(30,40]	sex	non-c3	394	low
1428	1428	0	0	Hombre	(40,50]	sex	c3	40	high
1429	1429	0	0	Hombre	(20,30]	sex	c3	55	high
1430	1430	0	0	Hombre	(30,40]	sex	non-c3	663	high
1431	1431	0	0	Mujer	(20,30]	sex	non-c3	NA	low
1432	1432	0	0	Hombre	(10,20]	sex	non-c3	250	high
1433	1433	1	0	Hombre	(30,40]	sex	non-c3	32	high
1434	1434	0	0	Hombre	(30,40]	sex	non-c3	634	low
1435	1435	0	0	Hombre	(20,30]	sex	non-c3	649	low
1436	1436	1	0	Hombre	(40,50]	idu	non-c3	105	low
1437	1437	0	0	Hombre	(50,60]	sex	non-c3	406	low
1438	1438	0	1	Mujer	(50,60]	sex	c3	15	high
1439	1439	0	1	Hombre	(50,60]	sex	c3	14	high
1440	1440	0	1	Hombre	(40,50]	sex	c3	91	high
1441	1441	0	1	Mujer	(20,30]	sex	non-c3	4	high
1442	1442	0	0	Hombre	(40,50]	idu	non-c3	1120	low
1443	1443	0	0	Hombre	(40,50]	sex	non-c3	185	low
1444	1444	0	0	Hombre	(20,30]	sex	non-c3	257	low
1445	1445	0	0	Hombre	(60,70]	idu	c3	437	NA
1446	1446	0	0	Hombre	(50,60]	sex	non-c3	384	low
1447	1447	0	0	Hombre	(30,40]	idu	non-c3	391	high
1448	1448	0	0	Hombre	(20,30]	idu	non-c3	566	high
1449	1449	0	0	Hombre	(20,30]	sex	non-c3	913	low
1450	1450	0	0	Hombre	(30,40]	sex	non-c3	389	low
1451	1451	0	0	Hombre	(30,40]	sex	non-c3	790	low
1452	1452	0	0	Mujer	(20,30]	sex	non-c3	241	high
1453	1453	1	0	Hombre	(50,60]	sex	non-c3	289	high
1454	1454	0	0	Hombre	(30,40]	sex	non-c3	222	high
1455	1455	0	1	Hombre	(70,80]	sex	non-c3	393	high
1456	1456	0	0	Hombre	(20,30]	sex	non-c3	789	low
1457	1457	0	0	Mujer	(20,30]	sex	non-c3	NA	low
1458	1458	0	0	Hombre	(30,40]	sex	c3	5	high
1459	1459	0	0	Mujer	(20,30]	idu	non-c3	487	high
1460	1460	0	0	Hombre	(40,50]	sex	c3	10	high
1461	1461	0	0	Mujer	(50,60]	sex	non-c3	163	low
1462	1462	0	0	Hombre	(40,50]	sex	non-c3	146	high
1463	1463	0	0	Mujer	(30,40]	sex	non-c3	322	low
1464	1464	0	0	Hombre	(30,40]	sex	non-c3	389	low
1465	1465	0	0	Hombre	(30,40]	sex	non-c3	860	high
1466	1466	1	0	Hombre	(30,40]	sex	non-c3	541	low
1467	1467	0	0	Hombre	(20,30]	sex	non-c3	545	low
1468	1468	0	0	Hombre	(40,50]	idu	non-c3	408	low
1469	1469	1	0	Hombre	(40,50]	sex	c3	497	high
1470	1470	0	0	Hombre	(30,40]	sex	non-c3	618	low
1471	1471	0	0	Hombre	(30,40]	idu	non-c3	165	high
1472	1472	0	0	Hombre	(20,30]	sex	non-c3	374	low
1473	1473	0	0	Hombre	(50,60]	sex	c3	583	low
1474	1474	0	0	Hombre	(20,30]	sex	non-c3	245	low
1475	1475	0	0	Hombre	(30,40]	idu	non-c3	1140	low
1476	1476	0	0	Mujer	(40,50]	sex	non-c3	425	high
1477	1477	0	1	Hombre	(40,50]	sex	c3	114	high
1478	1478	0	0	Hombre	(30,40]	sex	non-c3	982	low
1479	1479	0	0	Hombre	(10,20]	sex	non-c3	337	low
1480	1480	0	0	Hombre	(30,40]	sex	non-c3	363	high
1481	1481	0	0	Hombre	(40,50]	sex	c3	47	low
1482	1482	0	0	Mujer	(10,20]	sex	non-c3	549	low
1483	1483	0	0	Hombre	(20,30]	idu	non-c3	856	low
1484	1484	0	0	Hombre	(40,50]	sex	non-c3	36	high
1485	1485	0	0	Hombre	(20,30]	sex	non-c3	260	low
1486	1486	0	0	Hombre	(60,70]	sex	non-c3	904	high
1487	1487	1	0	Hombre	(30,40]	sex	non-c3	154	high
1488	1488	1	0	Hombre	(20,30]	idu	non-c3	492	low
1489	1489	0	0	Hombre	(40,50]	sex	non-c3	4	high
1490	1490	0	0	Hombre	(30,40]	sex	non-c3	441	low
1491	1491	0	0	Mujer	(30,40]	sex	non-c3	515	low
1492	1492	0	0	Hombre	(30,40]	sex	non-c3	387	high
1493	1493	0	1	Hombre	(40,50]	sex	c3	18	high
1494	1494	0	0	Hombre	(30,40]	sex	non-c3	198	low
1495	1495	0	0	Hombre	(30,40]	sex	non-c3	227	high
1496	1496	0	0	Hombre	(20,30]	sex	non-c3	1259	low
1497	1497	0	0	Hombre	(40,50]	idu	non-c3	529	low
1498	1498	0	0	Hombre	(30,40]	sex	c3	28	low
1499	1499	0	0	Hombre	(30,40]	sex	non-c3	38	high
1500	1500	0	0	Hombre	(40,50]	idu	non-c3	364	low
1501	1501	0	0	Hombre	(20,30]	sex	non-c3	145	low
1502	1502	0	0	Hombre	(20,30]	sex	non-c3	404	low
1503	1503	0	0	Hombre	(40,50]	sex	non-c3	580	low
1504	1504	0	0	Hombre	(40,50]	idu	non-c3	167	low
1505	1505	1	0	Hombre	(20,30]	sex	non-c3	330	low
1506	1506	0	0	Mujer	(20,30]	idu	non-c3	412	high
1507	1507	0	1	Hombre	(30,40]	idu	non-c3	606	low
1508	1508	0	0	Hombre	(30,40]	sex	non-c3	678	low
1509	1509	0	0	Hombre	(30,40]	sex	non-c3	688	low
1510	1510	0	0	Hombre	(20,30]	sex	non-c3	505	low
1511	1511	0	0	Mujer	(20,30]	idu	non-c3	667	low
1512	1512	0	0	Hombre	(10,20]	sex	non-c3	557	low
1513	1513	0	0	Hombre	(40,50]	sex	non-c3	9	high
1514	1514	0	0	Hombre	(30,40]	sex	non-c3	542	high
1515	1515	0	0	Hombre	(30,40]	sex	non-c3	235	low
1516	1516	0	0	Hombre	(20,30]	sex	non-c3	1163	low
1517	1517	0	0	Hombre	(20,30]	sex	c3	21	high
1518	1518	0	0	Mujer	(20,30]	sex	non-c3	287	low
1519	1519	0	0	Hombre	(20,30]	idu	non-c3	1310	NA
1520	1520	0	0	Mujer	(10,20]	sex	non-c3	331	high
1521	1521	0	1	Hombre	(20,30]	sex	c3	17	NA
1522	1522	1	0	Hombre	(20,30]	sex	non-c3	921	low
1523	1523	0	0	Mujer	(20,30]	idu	non-c3	511	low
1524	1524	0	0	Mujer	(30,40]	idu	non-c3	302	low
1525	1525	0	0	Mujer	(20,30]	sex	non-c3	241	low
1526	1526	0	0	Hombre	(50,60]	sex	non-c3	233	low
1527	1527	0	0	Mujer	(20,30]	sex	non-c3	254	low
1528	1528	0	0	Hombre	(60,70]	sex	non-c3	174	low
1529	1529	0	0	Hombre	(30,40]	sex	c3	9	high
1530	1530	0	0	Mujer	(30,40]	idu	non-c3	939	low
1531	1531	0	0	Hombre	(20,30]	sex	non-c3	378	high
1532	1532	1	1	Hombre	(30,40]	sex	non-c3	56	high
1533	1533	0	0	Mujer	(30,40]	sex	non-c3	535	low
1534	1534	0	0	Hombre	(40,50]	idu	non-c3	56	low
1535	1535	0	0	Hombre	(20,30]	sex	non-c3	775	high
1536	1536	1	0	Hombre	(30,40]	sex	non-c3	486	low
1537	1537	0	0	Mujer	(30,40]	sex	non-c3	NA	low
1538	1538	0	0	Mujer	(40,50]	sex	non-c3	235	low
1539	1539	0	0	Mujer	(40,50]	sex	non-c3	257	low
1540	1540	0	0	Hombre	(40,50]	sex	non-c3	201	high
1541	1541	1	0	Mujer	(40,50]	sex	c3	249	low
1542	1542	0	0	Mujer	(20,30]	sex	c3	7	low
1543	1543	0	0	Mujer	(20,30]	sex	non-c3	NA	low
1544	1544	1	0	Hombre	(70,80]	sex	non-c3	219	high
1545	1545	0	0	Hombre	(40,50]	idu	non-c3	285	low
1546	1546	0	0	Hombre	(30,40]	sex	non-c3	265	high
1547	1547	0	0	Hombre	(30,40]	sex	non-c3	262	high
1548	1548	0	0	Hombre	(50,60]	sex	c3	3	high
1549	1549	0	0	Hombre	(40,50]	idu	non-c3	37	low
1550	1550	0	0	Mujer	(50,60]	idu	non-c3	964	low
1551	1551	1	0	Mujer	(50,60]	sex	c3	152	high
1552	1552	0	0	Hombre	(30,40]	sex	non-c3	286	low
1553	1553	0	0	Hombre	(20,30]	sex	c3	17	high
1554	1554	0	0	Hombre	(30,40]	idu	non-c3	256	high
1555	1555	0	0	Mujer	(40,50]	sex	non-c3	629	low
1556	1556	1	0	Hombre	(40,50]	idu	non-c3	NA	low
1557	1557	0	0	Hombre	(30,40]	idu	non-c3	278	high
1558	1558	0	0	Mujer	(40,50]	sex	c3	75	low
1559	1559	0	0	Hombre	(20,30]	idu	non-c3	51	high
1560	1560	0	0	Hombre	(40,50]	sex	non-c3	484	low
1561	1561	0	0	Hombre	(20,30]	sex	non-c3	NA	low
1562	1562	1	1	Hombre	(30,40]	sex	non-c3	938	low
1563	1563	0	0	Mujer	(20,30]	sex	non-c3	356	high
1564	1564	0	0	Mujer	(20,30]	sex	non-c3	665	low
1565	1565	0	0	Hombre	(20,30]	idu	non-c3	NA	high
1566	1566	0	1	Hombre	(40,50]	idu	c3	11	high
1567	1567	0	0	Hombre	(30,40]	sex	non-c3	184	high
1568	1568	0	0	Hombre	(20,30]	sex	non-c3	385	low
1569	1569	0	0	Hombre	(30,40]	idu	non-c3	199	high
1570	1570	0	0	Hombre	(20,30]	sex	non-c3	352	low
1571	1571	0	0	Hombre	(50,60]	sex	c3	8	high
1572	1572	0	0	Hombre	(30,40]	sex	c3	361	high
1573	1573	0	0	Hombre	(40,50]	sex	c3	186	high
1574	1574	0	1	Mujer	(30,40]	sex	c3	6	low
1575	1575	0	0	Hombre	(30,40]	sex	non-c3	164	low
1576	1576	0	0	Mujer	(30,40]	idu	non-c3	260	high
1577	1577	0	0	Hombre	(30,40]	sex	non-c3	639	low
1578	1578	0	0	Hombre	(30,40]	sex	c3	26	low
1579	1579	0	0	Mujer	(30,40]	sex	c3	57	low
1580	1580	0	0	Hombre	(20,30]	sex	non-c3	428	high
1581	1581	0	0	Mujer	(20,30]	sex	non-c3	530	low
1582	1582	0	0	Hombre	(30,40]	sex	c3	17	low
1583	1583	0	0	Mujer	(20,30]	sex	non-c3	406	low
1584	1584	0	0	Hombre	(30,40]	idu	non-c3	455	low
1585	1585	0	0	Hombre	(30,40]	idu	non-c3	10	low
1586	1586	0	0	Mujer	(20,30]	sex	non-c3	404	low
1587	1587	0	0	Hombre	(30,40]	sex	c3	81	high
1588	1588	0	0	Mujer	(20,30]	sex	non-c3	374	low
1589	1589	0	0	Mujer	(20,30]	sex	non-c3	654	low
1590	1590	0	0	Mujer	(30,40]	idu	non-c3	131	high
1591	1591	0	0	Hombre	(30,40]	idu	non-c3	152	low
1592	1592	0	0	Hombre	(20,30]	idu	non-c3	471	low
1593	1593	0	0	Hombre	(30,40]	sex	non-c3	273	low
1594	1594	0	0	Hombre	(50,60]	sex	non-c3	NA	low
1595	1595	1	0	Mujer	(30,40]	idu	non-c3	554	high
1596	1596	0	0	Hombre	(30,40]	sex	non-c3	611	low
1597	1597	0	0	Hombre	(40,50]	sex	non-c3	NA	high
1598	1598	0	0	Hombre	(30,40]	sex	non-c3	61	low
1599	1599	0	0	Hombre	(40,50]	sex	non-c3	208	low
1600	1600	0	0	Hombre	(40,50]	sex	non-c3	447	NA
1601	1601	0	0	Hombre	(30,40]	sex	non-c3	824	low
1602	1602	0	0	Hombre	(40,50]	idu	non-c3	612	low
1603	1603	0	0	Mujer	(30,40]	sex	non-c3	226	high
1604	1604	0	0	Hombre	(40,50]	sex	non-c3	468	high
1605	1605	0	0	Hombre	(30,40]	idu	non-c3	257	low
1606	1606	0	0	Hombre	(20,30]	sex	non-c3	549	low
1607	1607	0	0	Hombre	(50,60]	sex	non-c3	212	low
1608	1608	0	0	Hombre	(30,40]	idu	non-c3	749	low
1609	1609	0	0	Hombre	(30,40]	idu	non-c3	594	low
1610	1610	0	0	Hombre	(40,50]	idu	c3	66	high
1611	1611	0	0	Hombre	(50,60]	idu	c3	32	high
1612	1612	0	0	Hombre	(20,30]	sex	non-c3	611	low
1613	1613	0	0	Mujer	(30,40]	sex	non-c3	256	low
1614	1614	0	0	Hombre	(60,70]	sex	non-c3	280	NA
1615	1615	0	0	Hombre	(30,40]	sex	non-c3	472	low
1616	1616	0	0	Hombre	(20,30]	sex	non-c3	949	low
1617	1617	1	0	Hombre	(20,30]	sex	non-c3	262	low
1618	1618	0	0	Hombre	(50,60]	sex	non-c3	251	high
1619	1619	0	0	Hombre	(30,40]	sex	non-c3	288	low
1620	1620	0	0	Mujer	(20,30]	sex	non-c3	478	low
1621	1621	0	0	Hombre	(50,60]	sex	non-c3	148	high
1622	1622	0	0	Hombre	(40,50]	idu	c3	4	high
1623	1623	0	0	Hombre	(20,30]	sex	non-c3	368	high
1624	1624	0	0	Hombre	(40,50]	sex	non-c3	NA	low
1625	1625	0	0	Hombre	(20,30]	sex	non-c3	359	low
1626	1626	0	0	Hombre	(40,50]	sex	non-c3	162	low
1627	1627	0	0	Mujer	(40,50]	idu	non-c3	515	low
1628	1628	0	0	Mujer	(20,30]	idu	non-c3	NA	low
1629	1629	0	0	Hombre	(30,40]	idu	non-c3	440	low
1630	1630	1	0	Hombre	(40,50]	sex	non-c3	481	high
1631	1631	0	0	Mujer	(40,50]	sex	c3	301	low
1632	1632	0	0	Mujer	(20,30]	idu	non-c3	696	low
1633	1633	0	0	Hombre	(30,40]	sex	non-c3	19	high
1634	1634	1	0	Mujer	(30,40]	idu	c3	372	low
1635	1635	0	0	Hombre	(40,50]	idu	non-c3	105	low
1636	1636	1	0	Hombre	(30,40]	idu	c3	28	low
1637	1637	0	0	Hombre	(30,40]	sex	non-c3	668	low
1638	1638	0	0	Hombre	(40,50]	sex	c3	33	high
1639	1639	0	0	Hombre	(40,50]	idu	non-c3	39	high
1640	1640	0	0	Hombre	(30,40]	idu	non-c3	246	low
1641	1641	0	0	Hombre	(30,40]	sex	non-c3	328	low
1642	1642	1	1	Hombre	(40,50]	idu	non-c3	133	high
1643	1643	1	1	Mujer	(40,50]	sex	c3	34	high
1644	1644	0	0	Hombre	(30,40]	sex	non-c3	308	high
1645	1645	0	0	Hombre	(20,30]	sex	non-c3	412	low
1646	1646	0	0	Hombre	(20,30]	sex	non-c3	839	low
1647	1647	0	0	Hombre	(40,50]	idu	non-c3	26	high
1648	1648	1	0	Hombre	(30,40]	sex	non-c3	376	high
1649	1649	0	0	Mujer	(30,40]	sex	non-c3	397	low
1650	1650	0	0	Hombre	(20,30]	sex	non-c3	544	low
1651	1651	0	0	Mujer	(20,30]	sex	non-c3	760	low
1652	1652	1	0	Hombre	(30,40]	idu	non-c3	340	low
1653	1653	0	0	Mujer	(30,40]	sex	non-c3	NA	low
1654	1654	0	0	Hombre	(30,40]	sex	non-c3	596	low
1655	1655	0	0	Mujer	(40,50]	sex	non-c3	540	NA
1656	1656	0	0	Hombre	(20,30]	sex	non-c3	510	low
1657	1657	0	0	Mujer	(30,40]	sex	c3	767	NA
1658	1658	0	0	Hombre	(30,40]	sex	non-c3	522	high
1659	1659	0	0	Mujer	(30,40]	sex	non-c3	627	low
1660	1660	0	0	Hombre	(50,60]	sex	non-c3	390	low
1661	1661	0	0	Hombre	(30,40]	sex	non-c3	501	high
1662	1662	0	0	Mujer	(20,30]	sex	non-c3	500	low
1663	1663	0	0	Hombre	(30,40]	sex	non-c3	521	low
1664	1664	0	0	Hombre	(50,60]	sex	non-c3	217	high
1665	1665	0	0	Mujer	(40,50]	idu	non-c3	594	low
1666	1666	0	0	Hombre	(40,50]	sex	c3	245	high
1667	1667	0	0	Mujer	(20,30]	sex	non-c3	204	low
1668	1668	0	0	Hombre	(30,40]	sex	non-c3	422	low
1669	1669	0	0	Hombre	(20,30]	sex	non-c3	665	low
1670	1670	0	0	Hombre	(60,70]	sex	non-c3	798	high
1671	1671	0	0	Hombre	(30,40]	sex	non-c3	225	high
1672	1672	0	0	Mujer	(30,40]	idu	non-c3	275	low
1673	1673	0	0	Hombre	(20,30]	sex	non-c3	393	high
1674	1674	0	0	Hombre	(30,40]	sex	non-c3	NA	low
1675	1675	0	0	Hombre	(40,50]	idu	non-c3	161	high
1676	1676	0	0	Mujer	(20,30]	sex	non-c3	249	low
1677	1677	0	0	Hombre	(40,50]	sex	non-c3	459	low
1678	1678	1	0	Hombre	(40,50]	idu	c3	314	low
1679	1679	0	0	Mujer	(30,40]	idu	non-c3	199	low
1680	1680	0	0	Mujer	(20,30]	sex	non-c3	786	low
1681	1681	0	0	Mujer	(40,50]	sex	non-c3	803	high
1682	1682	0	0	Hombre	(70,80]	sex	non-c3	234	low
1683	1683	1	0	Mujer	(20,30]	sex	non-c3	NA	low
1684	1684	0	0	Hombre	(30,40]	sex	non-c3	277	low
1685	1685	0	0	Hombre	(30,40]	sex	non-c3	397	high
1686	1686	0	1	Hombre	(40,50]	idu	c3	39	NA
1687	1687	0	0	Hombre	(40,50]	sex	non-c3	4	high
1688	1688	0	0	Hombre	(20,30]	sex	non-c3	243	low
1689	1689	0	0	Hombre	(20,30]	sex	non-c3	325	low
1690	1690	0	0	Hombre	(30,40]	sex	non-c3	446	high
1691	1691	0	0	Hombre	(30,40]	sex	non-c3	140	high
1692	1692	0	0	Hombre	(20,30]	sex	c3	4	high
1693	1693	0	0	Hombre	(30,40]	sex	non-c3	324	low
1694	1694	0	0	Hombre	(30,40]	sex	non-c3	253	high
1695	1695	0	1	Hombre	(40,50]	sex	non-c3	407	low
1696	1696	0	0	Hombre	(30,40]	sex	non-c3	949	low
1697	1697	0	0	Hombre	(30,40]	idu	non-c3	783	high
1698	1698	1	0	Hombre	(60,70]	sex	c3	6	high
1699	1699	0	0	Hombre	(20,30]	sex	non-c3	569	low
1700	1700	0	0	Hombre	(30,40]	sex	non-c3	197	high
1701	1701	1	0	Hombre	(30,40]	sex	non-c3	14	high
1702	1702	0	0	Hombre	(20,30]	sex	non-c3	NA	high
1703	1703	0	0	Hombre	(30,40]	sex	non-c3	453	high
1704	1704	0	0	Hombre	(50,60]	sex	non-c3	2	high
1705	1705	0	0	Mujer	(30,40]	idu	non-c3	403	low
1706	1706	0	0	Hombre	(30,40]	idu	non-c3	188	high
1707	1707	1	0	Hombre	(50,60]	sex	non-c3	277	high
1708	1708	1	1	Hombre	(40,50]	sex	c3	68	high
1709	1709	0	0	Mujer	(40,50]	idu	non-c3	265	low
1710	1710	0	0	Mujer	(30,40]	sex	non-c3	764	low
1711	1711	0	0	Hombre	(30,40]	sex	non-c3	873	high
1712	1712	0	0	Mujer	(20,30]	sex	non-c3	120	low
1713	1713	0	0	Hombre	(20,30]	idu	non-c3	591	low
1714	1714	0	0	Hombre	(30,40]	idu	non-c3	158	low
1715	1715	1	0	Hombre	(30,40]	idu	c3	20	high
1716	1716	1	0	Hombre	(50,60]	sex	non-c3	32	low
1717	1717	0	0	Hombre	(50,60]	sex	non-c3	251	high
1718	1718	0	0	Mujer	(30,40]	sex	non-c3	644	low
1719	1719	0	0	Hombre	(30,40]	sex	non-c3	550	low
1720	1720	0	0	Hombre	(30,40]	sex	non-c3	556	low
1721	1721	0	0	Mujer	(20,30]	sex	c3	17	low
1722	1722	0	0	Mujer	(30,40]	sex	non-c3	712	low
1723	1723	0	0	Hombre	(20,30]	sex	non-c3	30	high
1724	1724	0	0	Hombre	(40,50]	sex	non-c3	345	low
1725	1725	0	0	Hombre	(50,60]	idu	non-c3	125	high
1726	1726	0	0	Hombre	(40,50]	sex	non-c3	185	high
1727	1727	0	0	Mujer	(20,30]	sex	non-c3	590	low
1728	1728	0	0	Hombre	(30,40]	sex	non-c3	296	low
1729	1729	0	0	Mujer	(30,40]	sex	non-c3	438	low
1730	1730	0	0	Mujer	(10,20]	sex	non-c3	673	low
1731	1731	0	0	Hombre	(20,30]	sex	non-c3	166	high
1732	1732	0	0	Hombre	(30,40]	idu	non-c3	329	high
1733	1733	0	0	Hombre	(20,30]	sex	non-c3	434	low
1734	1734	0	0	Mujer	(40,50]	sex	non-c3	74	high
1735	1735	0	0	Hombre	(20,30]	sex	non-c3	273	high
1736	1736	0	0	Hombre	(40,50]	idu	non-c3	625	low
1737	1737	0	0	Mujer	(30,40]	sex	non-c3	142	low
1738	1738	0	0	Hombre	(40,50]	sex	c3	16	high
1739	1739	0	0	Hombre	(30,40]	sex	non-c3	678	high
1740	1740	0	0	Hombre	(30,40]	sex	c3	203	high
1741	1741	0	0	Hombre	(20,30]	idu	non-c3	66	low
1742	1742	0	0	Hombre	(20,30]	sex	non-c3	692	low
1743	1743	0	0	Hombre	(20,30]	sex	non-c3	1060	high
1744	1744	0	0	Hombre	(30,40]	sex	non-c3	30	high
1745	1745	1	0	Hombre	(50,60]	sex	non-c3	131	low
1746	1746	0	1	Hombre	(40,50]	sex	non-c3	17	high
1747	1747	0	0	Mujer	(50,60]	idu	non-c3	204	low
1748	1748	0	0	Mujer	(20,30]	sex	non-c3	200	high
1749	1749	0	0	Hombre	(40,50]	sex	non-c3	328	low
1750	1750	0	0	Hombre	(30,40]	sex	non-c3	323	low
1751	1751	0	1	Hombre	(80,90]	sex	non-c3	249	low
1752	1752	0	0	Hombre	(30,40]	sex	non-c3	495	high
1753	1753	1	1	Mujer	(40,50]	sex	c3	81	NA
1754	1754	0	0	Hombre	(40,50]	sex	non-c3	1278	low
1755	1755	0	0	Hombre	(20,30]	sex	non-c3	785	low
1756	1756	0	0	Hombre	(30,40]	sex	non-c3	78	high
1757	1757	1	0	Mujer	(30,40]	sex	non-c3	148	high
1758	1758	1	0	Hombre	(30,40]	sex	non-c3	494	low
1759	1759	0	0	Hombre	(30,40]	sex	c3	30	high
1760	1760	0	0	Hombre	(50,60]	sex	non-c3	325	high
1761	1761	0	0	Hombre	(20,30]	sex	non-c3	833	low
1762	1762	1	0	Hombre	(50,60]	sex	non-c3	376	low
1763	1763	0	1	Hombre	(60,70]	sex	non-c3	924	low
1764	1764	0	0	Hombre	(30,40]	sex	non-c3	507	low
1765	1765	0	0	Hombre	(30,40]	sex	non-c3	288	low
1766	1766	0	0	Hombre	(10,20]	sex	non-c3	584	low
1767	1767	0	0	Hombre	(30,40]	sex	non-c3	633	low
1768	1768	0	0	Hombre	(30,40]	idu	non-c3	869	low
1769	1769	0	0	Hombre	(30,40]	sex	non-c3	112	low
1770	1770	0	1	Mujer	(30,40]	idu	non-c3	69	high
1771	1771	0	0	Hombre	(40,50]	idu	non-c3	501	high
1772	1772	0	0	Mujer	(30,40]	sex	non-c3	1737	low
1773	1773	0	0	Hombre	(20,30]	sex	non-c3	95	low
1774	1774	0	0	Hombre	(30,40]	sex	c3	804	low
1775	1775	0	0	Hombre	(60,70]	sex	non-c3	817	high
1776	1776	0	0	Hombre	(30,40]	sex	non-c3	393	high
1777	1777	0	0	Hombre	(20,30]	sex	non-c3	1074	low
1778	1778	1	0	Hombre	(30,40]	sex	c3	49	high
1779	1779	0	0	Hombre	(20,30]	sex	non-c3	456	high
1780	1780	0	0	Hombre	(30,40]	sex	non-c3	629	low
1781	1781	0	0	Mujer	(40,50]	sex	non-c3	353	low
1782	1782	0	0	Hombre	(30,40]	idu	c3	18	low
1783	1783	0	0	Hombre	(30,40]	sex	non-c3	96	NA
1784	1784	0	0	Mujer	(50,60]	oth	non-c3	229	low
1785	1785	0	0	Hombre	(20,30]	sex	c3	137	NA
1786	1786	0	0	Hombre	(30,40]	sex	c3	172	low
1787	1787	0	0	Hombre	(20,30]	sex	non-c3	531	low
1788	1788	1	0	Hombre	(40,50]	idu	non-c3	924	low
1789	1789	0	0	Hombre	(30,40]	sex	c3	14	low
1790	1790	0	0	Hombre	(50,60]	sex	non-c3	244	low
1791	1791	0	0	Hombre	(30,40]	sex	non-c3	182	low
1792	1792	1	0	Hombre	(40,50]	sex	non-c3	NA	low
1793	1793	0	0	Hombre	(70,80]	sex	non-c3	255	high
1794	1794	0	0	Hombre	(30,40]	sex	non-c3	916	low
1795	1795	0	0	Hombre	(50,60]	oth	non-c3	73	NA
1796	1796	0	0	Hombre	(20,30]	sex	non-c3	723	high
1797	1797	0	0	Mujer	(30,40]	sex	c3	16	low
1798	1798	0	0	Hombre	(40,50]	sex	non-c3	1123	low
1799	1799	0	0	Hombre	(20,30]	sex	non-c3	628	high
1800	1800	0	0	Hombre	(20,30]	sex	non-c3	483	low
1801	1801	0	0	Hombre	(30,40]	sex	c3	20	high
1802	1802	0	0	Hombre	(20,30]	sex	non-c3	402	low
1803	1803	0	0	Hombre	(20,30]	sex	non-c3	785	low
1804	1804	0	0	Hombre	(60,70]	sex	non-c3	25	high
1805	1805	0	0	Mujer	(30,40]	idu	c3	91	low
1806	1806	0	0	Hombre	(30,40]	sex	non-c3	464	low
1807	1807	1	0	Hombre	(50,60]	sex	non-c3	189	low
1808	1808	0	0	Hombre	(30,40]	sex	non-c3	308	high
1809	1809	1	0	Hombre	(30,40]	sex	non-c3	46	high
1810	1810	0	0	Hombre	(20,30]	sex	non-c3	258	high
1811	1811	0	0	Hombre	(30,40]	sex	non-c3	909	low
1812	1812	0	0	Hombre	(30,40]	sex	non-c3	279	high
1813	1813	0	0	Hombre	(20,30]	sex	non-c3	420	low
1814	1814	0	0	Hombre	(30,40]	sex	non-c3	259	low
1815	1815	1	0	Hombre	(30,40]	sex	non-c3	447	high
1816	1816	0	0	Hombre	(30,40]	sex	non-c3	93	high
1817	1817	0	0	Hombre	(40,50]	sex	c3	60	high
1818	1818	0	0	Hombre	(30,40]	sex	c3	9	high
1819	1819	0	0	Hombre	(20,30]	sex	non-c3	289	low
1820	1820	0	0	Hombre	(20,30]	sex	non-c3	683	low
1821	1821	0	0	Hombre	(30,40]	sex	non-c3	181	low
1822	1822	1	0	Hombre	(20,30]	sex	non-c3	440	low
1823	1823	1	0	Hombre	(50,60]	sex	c3	20	low
1824	1824	0	0	Hombre	(50,60]	sex	non-c3	249	low
1825	1825	0	0	Hombre	(50,60]	sex	non-c3	78	high
1826	1826	1	0	Hombre	(20,30]	sex	non-c3	1	high
1827	1827	0	0	Mujer	(30,40]	idu	non-c3	439	low
1828	1828	0	0	Hombre	(20,30]	sex	non-c3	871	low
1829	1829	1	0	Mujer	(50,60]	sex	non-c3	200	low
1830	1830	0	0	Hombre	(30,40]	sex	non-c3	567	low
1831	1831	0	0	Hombre	(20,30]	sex	non-c3	284	high
1832	1832	0	0	Hombre	(30,40]	sex	non-c3	737	low
1833	1833	0	0	Hombre	(40,50]	sex	non-c3	604	low
1834	1834	0	0	Hombre	(20,30]	sex	c3	6	low
1835	1835	0	0	Mujer	(40,50]	sex	non-c3	166	high
1836	1836	0	0	Hombre	(20,30]	sex	non-c3	19	high
1837	1837	0	0	Hombre	(60,70]	sex	non-c3	557	high
1838	1838	0	0	Hombre	(20,30]	sex	c3	84	low
1839	1839	0	0	Hombre	(30,40]	sex	non-c3	818	low
1840	1840	0	0	Hombre	(30,40]	sex	c3	28	high
1841	1841	0	0	Hombre	(20,30]	sex	non-c3	638	low
1842	1842	1	0	Hombre	(30,40]	idu	c3	33	high
1843	1843	0	0	Hombre	(20,30]	sex	non-c3	622	low
1844	1844	0	0	Hombre	(20,30]	sex	non-c3	184	low
1845	1845	0	0	Hombre	(20,30]	sex	non-c3	799	low
1846	1846	0	0	Hombre	(30,40]	sex	non-c3	459	low
1847	1847	0	0	Mujer	(40,50]	sex	non-c3	274	low
1848	1848	0	0	Hombre	(30,40]	sex	non-c3	391	low
1849	1849	0	0	Mujer	(10,20]	sex	non-c3	214	high
1850	1850	0	0	Hombre	(30,40]	idu	non-c3	380	low
1851	1851	0	0	Hombre	(40,50]	sex	non-c3	597	low
1852	1852	0	0	Mujer	(10,20]	sex	c3	673	low
1853	1853	0	0	Hombre	(20,30]	sex	non-c3	400	high
1854	1854	0	0	Mujer	(50,60]	sex	non-c3	382	low
1855	1855	0	0	Hombre	(20,30]	sex	non-c3	427	low
1856	1856	0	0	Hombre	(30,40]	sex	non-c3	560	low
1857	1857	0	0	Hombre	(30,40]	sex	non-c3	8	NA
1858	1858	0	0	Hombre	(30,40]	sex	non-c3	82	high
1859	1859	0	0	Hombre	(50,60]	sex	non-c3	244	low
1860	1860	0	0	Hombre	(40,50]	sex	non-c3	400	low
1861	1861	0	1	Hombre	(50,60]	sex	non-c3	231	high
1862	1862	0	0	Hombre	(30,40]	sex	non-c3	773	low
1863	1863	0	0	Hombre	(40,50]	sex	non-c3	355	low
1864	1864	0	0	Hombre	(50,60]	sex	non-c3	433	low
1865	1865	0	0	Mujer	(30,40]	sex	c3	150	high
1866	1866	0	0	Mujer	(30,40]	sex	non-c3	768	low
1867	1867	0	0	Hombre	(20,30]	sex	non-c3	755	high
1868	1868	0	0	Hombre	(20,30]	sex	non-c3	790	high
1869	1869	0	0	Hombre	(60,70]	sex	non-c3	193	low
1870	1870	0	0	Hombre	(30,40]	sex	non-c3	148	high
1871	1871	0	0	Hombre	(20,30]	sex	non-c3	59	high
1872	1872	0	0	Hombre	(40,50]	sex	non-c3	22	high
1873	1873	1	0	Hombre	(40,50]	sex	non-c3	425	high
1874	1874	0	0	Mujer	(40,50]	sex	non-c3	436	low
1875	1875	0	0	Hombre	(20,30]	sex	non-c3	249	high
1876	1876	0	0	Hombre	(40,50]	sex	c3	53	high
1877	1877	1	0	Mujer	(20,30]	sex	c3	83	NA
1878	1878	0	0	Hombre	(20,30]	sex	non-c3	139	high
1879	1879	0	0	Hombre	(40,50]	sex	non-c3	57	high
1880	1880	1	0	Hombre	(40,50]	sex	non-c3	1053	low
1881	1881	0	0	Hombre	(40,50]	sex	non-c3	231	low
1882	1882	0	0	Hombre	(60,70]	sex	non-c3	172	high
1883	1883	0	0	Hombre	(40,50]	sex	non-c3	375	low
1884	1884	0	0	Hombre	(40,50]	idu	non-c3	267	low
1885	1885	0	0	Hombre	(40,50]	sex	non-c3	526	high
1886	1886	0	0	Hombre	(30,40]	sex	non-c3	606	low
1887	1887	0	0	Hombre	(20,30]	sex	non-c3	596	low
1888	1888	0	0	Hombre	(20,30]	sex	non-c3	398	low
1889	1889	0	0	Hombre	(30,40]	sex	non-c3	1087	low
1890	1890	0	0	Hombre	(30,40]	sex	non-c3	280	low
1891	1891	0	0	Hombre	(30,40]	sex	non-c3	526	low
1892	1892	0	0	Mujer	(20,30]	sex	non-c3	127	high
1893	1893	0	0	Hombre	(20,30]	sex	non-c3	690	low
1894	1894	0	0	Hombre	(30,40]	sex	non-c3	616	low
1895	1895	0	0	Hombre	(20,30]	sex	non-c3	391	low
1896	1896	0	0	Hombre	(20,30]	sex	non-c3	1266	low
1897	1897	0	0	Hombre	(40,50]	idu	c3	15	high
1898	1898	0	0	Hombre	(30,40]	sex	non-c3	45	high
1899	1899	1	0	Mujer	(50,60]	sex	non-c3	410	low
1900	1900	0	0	Hombre	(20,30]	sex	non-c3	539	low
1901	1901	0	0	Hombre	(10,20]	sex	non-c3	346	low
1902	1902	0	0	Hombre	(40,50]	sex	non-c3	144	high
1903	1903	0	0	Hombre	(30,40]	sex	c3	108	low
1904	1904	0	0	Hombre	(30,40]	sex	non-c3	NA	high
1905	1905	0	0	Hombre	(40,50]	sex	non-c3	68	high
1906	1906	0	0	Hombre	(30,40]	sex	non-c3	826	low
1907	1907	0	0	Mujer	(20,30]	sex	non-c3	1006	low
1908	1908	0	0	Hombre	(20,30]	sex	non-c3	440	low
1909	1909	0	0	Hombre	(20,30]	sex	c3	137	NA
1910	1910	0	0	Hombre	(50,60]	sex	c3	66	high
1911	1911	0	0	Hombre	(20,30]	sex	non-c3	366	low
1912	1912	0	0	Mujer	(30,40]	sex	non-c3	278	low
1913	1913	0	0	Hombre	(30,40]	sex	non-c3	708	low
1914	1914	0	0	Hombre	(30,40]	sex	non-c3	534	low
1915	1915	0	0	Hombre	(30,40]	sex	c3	76	low
1916	1916	0	0	Hombre	(30,40]	sex	non-c3	1409	low
1917	1917	0	0	Hombre	(20,30]	sex	non-c3	478	low
1918	1918	0	0	Hombre	(50,60]	idu	non-c3	280	low
1919	1919	0	0	Mujer	(30,40]	idu	non-c3	68	high
1920	1920	0	0	Mujer	(20,30]	sex	non-c3	5	high
1921	1921	0	0	Mujer	(30,40]	sex	non-c3	106	low
1922	1922	0	0	Hombre	(20,30]	sex	non-c3	299	low
1923	1923	0	0	Hombre	(30,40]	sex	c3	425	low
1924	1924	0	0	Hombre	(30,40]	sex	non-c3	816	low
1925	1925	0	0	Hombre	(30,40]	sex	non-c3	429	high
1926	1926	0	0	Hombre	(30,40]	idu	non-c3	164	high
1927	1927	0	0	Hombre	(30,40]	sex	non-c3	780	low
1928	1928	0	1	Hombre	(30,40]	idu	non-c3	172	low
1929	1929	0	0	Hombre	(40,50]	sex	non-c3	302	low
1930	1930	0	0	Hombre	(40,50]	sex	non-c3	1020	low
1931	1931	0	0	Hombre	(40,50]	idu	non-c3	474	high
1932	1932	0	0	Hombre	(30,40]	sex	non-c3	943	low
1933	1933	0	0	Mujer	(20,30]	sex	non-c3	468	low
1934	1934	0	0	Hombre	(40,50]	sex	non-c3	113	high
1935	1935	0	0	Hombre	(20,30]	sex	non-c3	789	low
1936	1936	0	0	Hombre	(30,40]	sex	non-c3	599	low
1937	1937	0	0	Hombre	(30,40]	sex	non-c3	352	low
1938	1938	0	0	Hombre	(30,40]	idu	non-c3	NA	low
1939	1939	1	0	Mujer	(30,40]	sex	c3	79	high
1940	1940	0	0	Mujer	(20,30]	sex	non-c3	138	high
1941	1941	0	0	Hombre	(20,30]	sex	non-c3	56	high
1942	1942	0	0	Hombre	(30,40]	sex	non-c3	417	NA
1943	1943	0	0	Hombre	(30,40]	sex	non-c3	793	high
1944	1944	1	0	Mujer	(50,60]	sex	non-c3	256	high
1945	1945	0	0	Mujer	(50,60]	sex	c3	35	high
1946	1946	1	0	Hombre	(50,60]	sex	non-c3	405	low
1947	1947	0	0	Hombre	(60,70]	sex	non-c3	200	low
1948	1948	0	0	Hombre	(20,30]	sex	non-c3	1050	low
1949	1949	0	0	Hombre	(30,40]	sex	c3	44	low
1950	1950	0	0	Hombre	(40,50]	sex	non-c3	394	low
1951	1951	0	0	Hombre	(50,60]	sex	non-c3	433	low
1952	1952	0	0	Mujer	(20,30]	sex	non-c3	109	high
1953	1953	0	0	Mujer	(20,30]	sex	non-c3	543	low
1954	1954	0	0	Mujer	(20,30]	idu	c3	168	low
1955	1955	0	0	Hombre	(40,50]	sex	c3	229	low
1956	1956	0	0	Hombre	(30,40]	idu	non-c3	585	low
1957	1957	0	0	Hombre	(30,40]	sex	non-c3	1036	low
1958	1958	0	0	Hombre	(20,30]	sex	non-c3	629	low
1959	1959	0	0	Hombre	(20,30]	sex	non-c3	461	high
1960	1960	0	0	Hombre	(20,30]	sex	non-c3	386	high
1961	1961	0	0	Hombre	(40,50]	sex	non-c3	46	high
1962	1962	0	0	Mujer	(20,30]	sex	non-c3	579	low
1963	1963	0	0	Hombre	(30,40]	idu	non-c3	478	low
1964	1964	0	0	Mujer	(30,40]	sex	non-c3	484	low
1965	1965	1	1	Hombre	(50,60]	sex	non-c3	338	low
1966	1966	0	0	Hombre	(40,50]	sex	non-c3	772	low
1967	1967	0	0	Hombre	(40,50]	sex	non-c3	1394	low
1968	1968	0	0	Hombre	(30,40]	sex	non-c3	693	high
1969	1969	0	1	Hombre	(30,40]	oth	non-c3	673	low
1970	1970	0	0	Hombre	(20,30]	sex	non-c3	395	high
1971	1971	0	0	Hombre	(20,30]	sex	non-c3	416	high
1972	1972	0	0	Hombre	(40,50]	sex	non-c3	109	high
1973	1973	0	0	Mujer	(30,40]	sex	c3	5	high
1974	1974	0	0	Mujer	(40,50]	sex	non-c3	434	low
1975	1975	0	0	Hombre	(40,50]	idu	non-c3	73	high
1976	1976	0	0	Hombre	(10,20]	sex	non-c3	316	low
1977	1977	0	0	Hombre	(30,40]	sex	non-c3	343	low
1978	1978	0	0	Hombre	(20,30]	sex	non-c3	336	low
1979	1979	0	0	Hombre	(30,40]	sex	non-c3	615	high
1980	1980	0	0	Hombre	(50,60]	sex	non-c3	528	high
1981	1981	0	0	Hombre	(20,30]	sex	non-c3	581	high
1982	1982	0	0	Hombre	(30,40]	sex	non-c3	440	low
1983	1983	0	0	Hombre	(20,30]	sex	non-c3	383	high
1984	1984	0	0	Mujer	(20,30]	sex	c3	78	low
1985	1985	0	0	Hombre	(40,50]	sex	non-c3	341	low
1986	1986	1	0	Hombre	(40,50]	sex	non-c3	1358	low
1987	1987	0	0	Mujer	(20,30]	sex	c3	7	high
1988	1988	1	0	Hombre	(40,50]	sex	non-c3	272	low
1989	1989	0	0	Hombre	(30,40]	sex	non-c3	792	low
1990	1990	0	0	Mujer	(20,30]	sex	non-c3	388	high
1991	1991	0	0	Mujer	(50,60]	sex	non-c3	331	high
1992	1992	0	0	Hombre	(30,40]	idu	non-c3	35	NA
1993	1993	0	0	Hombre	(30,40]	sex	non-c3	235	low
1994	1994	0	0	Hombre	(20,30]	sex	non-c3	335	low
1995	1995	0	0	Hombre	(30,40]	sex	non-c3	252	NA
1996	1996	0	0	Hombre	(40,50]	sex	non-c3	127	high
1997	1997	0	0	Hombre	(20,30]	sex	non-c3	82	high
1998	1998	0	0	Hombre	(30,40]	sex	non-c3	175	high
1999	1999	0	0	Hombre	(20,30]	sex	non-c3	657	low
[truncated: 6,790 more rows]
